# Supplementary material for: Gene therapy for hereditary hearing loss by SLC26A4 mutations in mice reveals distinct functional roles of pendrin in normal hearing
Source: Theranostics. 2019 Sep 23;9(24):7184–99. doi: 10.7150/thno.38032 (PMC6831294; doi:10.7150/thno.38032)
Supplement: Supplementary file 2 — Supplementary excel for hearing function. [file thnov09p7184s2.xlsx]

## Sheet: Read me
Abbreviations
WT	Slc26a4+/+
KO	Slc26a4∆/∆
InjKO	rAAV2/1-Slc26a4-tGFP injected Slc26a4∆/∆
KI	Slc26a4tm1Dontuh/tm1Dontuh
InjKI	rAAV2/1-Slc26a4-tGFP injected Slc26a4tm1Dontuh/tm1Dontuh
Inj KO (tGFP)	rAAV2/1-tGFP injected Slc26a4∆/∆
Inj KI (tGFP)	rAAV2/1-tGFP injected Slc26a4tm1Dontuh/tm1Dontuh

## Sheet: WT
Original Data																																	Averages over				Deltas between successive measurements
Click	Genotype	ABR thresholds for Click sounds																															time ranges				Click	Deltas		>	15	<	-15
ID	Week:	3	4	5	6	7	8	9	10	11	12	13	14	15	16	17	18	19	20	21	22	23	24	25	26	27	28	29	30	31	32		3-5	9-11	16-21		ID	4	5	6	7	8	9	10	11	12	13	14	15
PSD-712	WT 129S6	10	20	15	15	10	10		10	5	15	5	10	10	10	15	30	40															15	7.5	23.75			10	-5	0	-5	0		0	-5	10	-10	5	0
PSD-715	WT 129S6	10	35	10	15	15	10		15	15	20	20	15	10	5	5	20	10															18.3333	15	10			25	-25	5	0	-5		5	0	5	0	-5	-5
PSD-848	WT 129S6	25	20	15	25	25	20	20																									20	20				-5	-5	10	0	-5	0	-20
PSD-849	WT 129S6		20	25	25	15	20	20																									22.5	20					5	0	-10	5	0	-20
PSD-850	WT 129S6		25	20	30	20	20	10																									22.5	10					-5	10	-10	0	-10	-10
BL6-01	WT BL6	5	10	10	15	10	10	15	20	10																							8.33333	15				5	0	5	-5	0	5	5	-10
BL6-02	WT BL6	10	15	10	15	15	5	5	5	5																							11.6667	5				5	-5	5	0	-10	0	0	0
BL6-03	WT BL6	10	15	15	5	10	10	5	5	5																							13.3333	5				5	0	-10	5	0	-5	0	0
BL6-05	WT BL6	10	20	15	15	10	10	15	15	15																							15	15				10	-5	0	-5	0	5	0	0
BL6-06	WT BL6	20	15	15	10	10	5	20	10	15																							16.6667	15				-5	0	-5	0	-5	15	-10	5
BL6-07	WT BL6	25	10	20	20	20	10	15	5	15																							18.3333	11.6667				-15	10	0	0	-10	5	-10	10
BL6-09	WT BL6	15	10	20	10	10	10	20	20	10																							15	16.6667				-5	10	-10	0	0	10	0	-10
BL6-11	WT BL6	10	10	20	5	35	10	15	5	5																							13.3333	8.33333				0	10	-15	30	-25	5	-10	0
BL6-13	WT BL6	20	20	20	15	10	10	10	5	5																							20	6.66667				0	0	-5	-5	0	0	-5	0
BL6-15	WT BL6	10	10	5	10	10	10	10	10	10																							8.33333	10				0	-5	5	0	0	0	0	0
BL6-16	WT BL6	5	15	10	30	10	20	10	10	10																							10	10				10	-5	20	-20	10	-10	0	0
BL6-17	WT BL6	20	5	20	5	10	15	10	5	5																							15	6.66667				-15	15	-15	5	5	-5	-5	0
BL6-19	WT BL6	10	15	10	10	15	5	10	15	5																							11.6667	10				5	-5	0	5	-10	5	5	-10
BL6-20	WT BL6	10	15	10	15	10	20	10	5	15																							11.6667	10				5	-5	5	-5	10	-10	-5	10
BL6-22	WT BL6	10	15	15	10	10	15	10	10	20																							13.3333	13.3333				5	0	-5	0	5	-5	0	10
BL6-23	WT BL6														20	15	5	15	10	15															13.3333
BL6-24	WT BL6														15	10	5	20	15	5															11.6667
BL6-25	WT BL6														15	15	10	5	15	15															12.5
BL6-26	WT BL6														20	20	25	15	15	20															19.1667
BL6-27	WT BL6														15	20	10	15	10	25															15.8333
BL6-30	WT BL6														5	15	5	10	10	15															10
BL6-31	WT BL6														15	20	15	15	5	15															14.1667
BL6-33	WT BL6														30	25	10	15	15	25															20
	avg:	13.0556	16	15	15	14	12.25	12.7778	10	10	17.5	12.5	12.5	10	15	16	13.5	16	11.875	16.875													15	11.5417	15.0417
	SD:	6.21641	6.6094	5.12989	7.60886	6.6094	5.25031	4.91762	5.3033	5	3.53553	10.6066	3.53553	0	7.45356	5.67646	8.83491	9.36898	3.72012	6.51235													4.24918	4.54248	4.59993
	n:	18	20	20	20	20	20	18	17	17	2	2	2	2	10	10	10	10	8	8													20	20	10
	Median:	10	15	15	15	10	10	10	10	10	17.5	12.5	12.5	10	15	15	10	15	12.5	15													15	10	13.75
	Quart 1:	10	10	10	10	10	10	10	5	5	16.25	8.75	11.25	10	11.25	15	6.25	11.25	10	15													11.6667	8.125	11.875
	Quart 3:	18.75	20	20	16.25	15	16.25	15	15	15	18.75	16.25	13.75	10	18.75	20	18.75	15	15	21.25													18.3333	15	18.3333
8kHz	Genotype	ABR thresholds for 8kHz sounds																																			8 kHz	Deltas		>	15	<	-15
ID	Week:	3	4	5	6	7	8	9	10	11	12	13	14	15	16	17	18	19	20	21	22	23	24	25	26	27	28	29	30	31	32		3-5	9-11	16-21			4	5	6	7	8	9	10	11	12	13	14	15
PSD-712	WT 129S6	10	15	5	5	10	5		5	5	5	10	5	20	5	15	35	35															10	5	22.5			5	-10	0	5	-5		0	0	0	5	-5	15
PSD-715	WT 129S6	10	30	15	5	15	15		20	10	15	15	10	25	10	10	15	10															18.3333	15	11.25			20	-15	-10	10	0		5	-10	5	0	-5	15
PSD-848	WT 129S6	20	15	30	20	10	15	10																									21.6667	10				-5	15	-10	-10	5	-5
PSD-849	WT 129S6		15	25	20	10	20	10																									20	10					10	-5	-10	10	-10
PSD-850	WT 129S6		25	25	25	15	20	5																									25	5					0	0	-10	5	-15
BL6-01	WT BL6	15	5	10	10	15	5	5	10	10																							10	8.33333				-10	5	0	5	-10	0	5	0
BL6-02	WT BL6	10	10	10	10	5	5	5	5	5																							10	5				0	0	0	-5	0	0	0	0
BL6-03	WT BL6	10	10	5	10	5	5	15	5	5																							8.33333	8.33333				0	-5	5	-5	0	10	-10	0
BL6-05	WT BL6	10	15	15	10	5	10	15	15	15																							13.3333	15				5	0	-5	-5	5	5	0	0
BL6-06	WT BL6	15	5	5	5	10	5	10	5	15																							8.33333	10				-10	0	0	5	-5	5	-5	10
BL6-07	WT BL6	20	5	15	15	10	5	5	5	15																							13.3333	8.33333				-15	10	0	-5	-5	0	0	10
BL6-09	WT BL6	10	10	20	5	5	5	15	15	10																							13.3333	13.3333				0	10	-15	0	0	10	0	-5
BL6-11	WT BL6	10	15	20	5	30	5	10	5	5																							15	6.66667				5	5	-15	25	-25	5	-5	0
BL6-13	WT BL6	20	15	15	5	10	10	10	5	5																							16.6667	6.66667				-5	0	-10	5	0	0	-5	0
BL6-15	WT BL6	5	5	5	5	10	5	5	10	10																							5	8.33333				0	0	0	5	-5	0	5	0
BL6-16	WT BL6	5	20	10	20	5	15	5	5	10																							11.6667	6.66667				15	-10	10	-15	10	-10	0	5
BL6-17	WT BL6	20	10	15	5	10	5	15	5	5																							15	8.33333				-10	5	-10	5	-5	10	-10	0
BL6-19	WT BL6	5	10	5	5	5	5	10	15	5																							6.66667	10				5	-5	0	0	0	5	5	-10
BL6-20	WT BL6	5	5	10	5	5	10	10	5	15																							6.66667	10				0	5	-5	0	5	0	-5	10
BL6-22	WT BL6	5	5	10	5	5	5	5	10	20																							6.66667	11.6667				0	5	-5	0	0	0	5	10
BL6-23	WT BL6														20	25	5	10	5	10															12.5
BL6-24	WT BL6														20	5	5	25	10	5															11.6667
BL6-25	WT BL6														10	5	15	5	10	15															10
BL6-26	WT BL6														15	25	25	15	15	15															18.3333
BL6-27	WT BL6														10	15	10	10	10	15															11.6667
BL6-30	WT BL6														15	5	5	15	5	10															9.16667
BL6-31	WT BL6														15	5	5	10	5	10															8.33333
BL6-33	WT BL6														20	15	5	10	10	20															13.3333
	avg:	11.3889	12.25	13.5	9.75	9.75	8.75	9.16667	8.52941	9.70588	10	12.5	7.5	22.5	14	12.5	12.5	14.5	8.75	12.5													12.75	9.08333	12.875
	SD:	5.63747	6.97269	7.4516	6.58447	5.95487	5.34962	3.92953	4.92592	4.83173	7.07107	3.53553	3.53553	3.53553	5.16398	7.90569	10.3414	8.95979	3.53553	4.6291													5.49521	2.9851	4.35877
	n:	18	20	20	20	20	20	18	17	17	2	2	2	2	10	10	10	10	8	8													20	20	10
	Median:	10	10	12.5	5	10	5	10	5	10	10	12.5	7.5	22.5	15	12.5	7.5	10	10	12.5													12.5	8.33333	11.6667
	Quart 1:	6.25	5	8.75	5	5	5	5	5	5	7.5	11.25	6.25	21.25	10	5	5	10	5	10													8.33333	6.66667	10.3125
	Quart 3:	15	15	16.25	11.25	10	11.25	10	10	15	12.5	13.75	8.75	23.75	18.75	15	15	15	10	15													15.4167	10	13.125
16kHz	Genotype	ABR thresholds for 16kHz sounds																																			16 kHz	Deltas		>	15	<	-15
ID	Week:	3	4	5	6	7	8	9	10	11	12	13	14	15	16	17	18	19	20	21	22	23	24	25	26	27	28	29	30	31	32		3-5	9-11	16-21			4	5	6	7	8	9	10	11	12	13	14	15
PSD-712	WT 129S6	30	30	30	20	30	25		20	25	10	20	15	30	25	25	50	60															30	22.5	40			0	0	-10	10	-5		-5	5	-15	10	-5	15
PSD-715	WT 129S6	25	55	35	25	30	30		40	25	30	30	20	25	25	25	35	35															38.3333	32.5	30			30	-20	-10	5	0		10	-15	5	0	-10	5
PSD-848	WT 129S6	35	35	30	40	30	45	25																									33.3333	25				0	-5	10	-10	15	-20
PSD-849	WT 129S6		40	35	30	30	30	30																									37.5	30					-5	-5	0	0	0
PSD-850	WT 129S6		30	30	35	35	40	25																									30	25					0	5	0	5	-15
BL6-01	WT BL6	35	30	30	35	40	25	35	35	35																							31.6667	35				-5	0	5	5	-15	10	0	0
BL6-02	WT BL6	25	30	30	30	30	20	35	30	25																							28.3333	30				5	0	0	0	-10	15	-5	-5
BL6-03	WT BL6	35	25	30	35	25	20	35	30	25																							30	30				-10	5	5	-10	-5	15	-5	-5
BL6-05	WT BL6	45	35	35	35	20	35	30	30	40																							38.3333	33.3333				-10	0	0	-15	15	-5	0	10
BL6-06	WT BL6	40	25	25	25	25	25	25	25	35																							30	28.3333				-15	0	0	0	0	0	0	10
BL6-07	WT BL6	40	25	35	25	35	25	30	30	45																							33.3333	35				-15	10	-10	10	-10	5	0	15
BL6-09	WT BL6	35	25	40	30	20	30	30	40	20																							33.3333	30				-10	15	-10	-10	10	0	10	-20
BL6-11	WT BL6	25	30	45	30	35	25	25	20	35																							33.3333	26.6667				5	15	-15	5	-10	0	-5	15
BL6-13	WT BL6	40	40	40	25	35	30	40	25	25																							40	30				0	0	-15	10	-5	10	-15	0
BL6-15	WT BL6	25	25	25	25	30	20	25	35	25																							25	28.3333				0	0	0	5	-10	5	10	-10
BL6-16	WT BL6	25	50	30	40	20	30	25	25	35																							35	28.3333				25	-20	10	-20	10	-5	0	10
BL6-17	WT BL6	40	25	40	20	30	25	25	25	35																							35	28.3333				-15	15	-20	10	-5	0	0	10
BL6-19	WT BL6	25	25	20	20	15	30	20	35	25																							23.3333	26.6667				0	-5	0	-5	15	-10	15	-10
BL6-20	WT BL6	25	30	35	25	30	25	40	25	35																							30	33.3333				5	5	-10	5	-5	15	-15	10
BL6-22	WT BL6	25	30	35	20	25	25	20	30	35																							30	28.3333				5	5	-15	5	0	-5	10	5
BL6-23	WT BL6														40	50	30	35	40	35															38.3333
BL6-24	WT BL6														40	20	30	35	40	30															32.5
BL6-25	WT BL6														45	40	50	45	40	40															43.3333
BL6-26	WT BL6														55	55	60	50	50	55															54.1667
BL6-27	WT BL6														35	40	30	40	30	45															36.6667
BL6-30	WT BL6														30	25	25	40	40	35															32.5
BL6-31	WT BL6														40	20	35	40	30	50															35.8333
BL6-33	WT BL6														45	40	35	40	40	50															41.6667
	avg:	31.9444	32	32.75	28.5	28.5	28	28.8889	29.4118	30.8824	20	25	17.5	27.5	38	34	38	42	38.75	42.5													32.2917	29.3333	38.5
	SD:	7.09989	8.49148	5.95487	6.5091	6.30372	6.36603	6.07685	6.09363	6.90002	14.1421	7.07107	3.53553	3.53553	9.48683	12.6491	11.3529	7.88811	6.4087	8.86405													4.35013	3.33991	6.95887
	n:	18	20	20	20	20	20	18	17	17	2	2	2	2	10	10	10	10	8	8													20	20	10
	Median:	32.5	30	32.5	27.5	30	25	27.5	30	35	20	25	17.5	27.5	40	32.5	35	40	40	42.5													32.5	29.1667	37.5
	Quart 1:	25	25	30	25	25	25	25	25	25	15	22.5	16.25	26.25	31.25	25	30	36.25	37.5	35													30	27.9167	33.3333
	Quart 3:	38.75	35	35	35	31.25	30	33.75	35	35	25	27.5	18.75	28.75	43.75	40	46.25	43.75	40	50													35	30.625	41.25
32kHz	Genotype	ABR thresholds for 32kHz sounds																																			32 kHz	Deltas		>	15	<	-15
ID	Week:	3	4	5	6	7	8	9	10	11	12	13	14	15	16	17	18	19	20	21	22	23	24	25	26	27	28	29	30	31	32		3-5	9-11	16-21			4	5	6	7	8	9	10	11	12	13	14	15
PSD-712	WT 129S6	30	35	25	20	25	20		20	25	20	20	20	25	20	35	60	55															30	22.5	42.5			5	-10	-5	5	-5		0	5	-5	0	0	5
PSD-715	WT 129S6	30	55	30	25	30	35		35	30	30	30	30	30	30	30	35	35															38.3333	32.5	32.5			25	-25	-5	5	5		0	-5	0	0	0	0
PSD-848	WT 129S6	35	35	30	30	30	45	30																									33.3333	30				0	-5	0	0	15	-15
PSD-849	WT 129S6		35	30	35	30	40	35																									32.5	35					-5	5	-5	10	-5
PSD-850	WT 129S6		35	20	40	40	45	25																									27.5	25					-15	20	0	5	-20
BL6-01	WT BL6	35	30	30	30	40	15	25	30	25																							31.6667	26.6667				-5	0	0	10	-25	10	5	-5
BL6-02	WT BL6	30	35	30	35	25	20	30	25	20																							31.6667	25				5	-5	5	-10	-5	10	-5	-5
BL6-03	WT BL6	30	30	30	35	20	25	35	25	25																							30	28.3333				0	0	5	-15	5	10	-10	0
BL6-05	WT BL6	30	35	40	30	25	35	35	30	35																							35	33.3333				5	5	-10	-5	10	0	-5	5
BL6-06	WT BL6	40	30	30	30	30	20	25	20	30																							33.3333	25				-10	0	0	0	-10	5	-5	10
BL6-07	WT BL6	40	30	40	35	40	20	25	20	55																							36.6667	33.3333				-10	10	-5	5	-20	5	-5	35
BL6-09	WT BL6	35	35	45	35	20	25	35	45	20																							38.3333	33.3333				0	10	-10	-15	5	10	10	-25
BL6-11	WT BL6	25	35	45	30	45	20	25	20	30																							35	25				10	10	-15	15	-25	5	-5	10
BL6-13	WT BL6	40	35	40	25	35	25	35	25	25																							38.3333	28.3333				-5	5	-15	10	-10	10	-10	0
BL6-15	WT BL6	30	25	25	15	30	15	25	35	25																							26.6667	28.3333				-5	0	-10	15	-15	10	10	-10
BL6-16	WT BL6	25	55	30	40	20	35	20	25	30																							36.6667	25				30	-25	10	-20	15	-15	5	5
BL6-17	WT BL6	40	30	25	20	30	25	30	25	25																							31.6667	26.6667				-10	-5	-5	10	-5	5	-5	0
BL6-19	WT BL6	30	30	25	20	20	20	30	35	20																							28.3333	28.3333				0	-5	-5	0	0	10	5	-15
BL6-20	WT BL6	25	25	30	25	30	20	35	25	35																							26.6667	31.6667				0	5	-5	5	-10	15	-10	10
BL6-22	WT BL6	30	25	30	20	25	25	20	20	30																							28.3333	23.3333				-5	5	-10	5	0	-5	0	10
BL6-23	WT BL6														40	40	25	30	25	35															32.5
BL6-24	WT BL6														40	25	20	35	30	20															28.3333
BL6-25	WT BL6														40	25	40	35	35	35															35
BL6-26	WT BL6														45	45	50	40	35	35															41.6667
BL6-27	WT BL6														35	30	25	30	30	35															30.8333
BL6-30	WT BL6														30	20	25	35	30	35															29.1667
BL6-31	WT BL6														40	25	25	30	30	35															30.8333
BL6-33	WT BL6														45	35	20	30	30	40															33.3333
	avg:	32.2222	34	31.5	28.75	29.5	26.5	28.8889	27.0588	28.5294	25	25	25	27.5	36.5	31	32.5	35.5	30.625	33.75													32.5	28.3333	33.6667
	SD:	5.20809	8.04592	6.90156	7.23206	7.4162	9.33302	5.30137	7.08405	8.2471	7.07107	7.07107	7.07107	3.53553	7.83511	7.74597	13.5913	7.61942	3.20435	5.82482													3.92734	3.7755	4.84641
	n:	18	20	20	20	20	20	18	17	17	2	2	2	2	10	10	10	10	8	8													20	20	10
	Median:	30	35	30	30	30	25	30	25	25	25	25	25	27.5	40	30	25	35	30	35													32.0833	28.3333	32.5
	Quart 1:	30	30	28.75	23.75	25	20	25	20	25	22.5	22.5	22.5	26.25	31.25	25	25	30	30	35													29.5833	25	30.8333
	Quart 3:	35	35	32.5	35	31.25	35	35	30	30	27.5	27.5	27.5	28.75	40	35	38.75	35	31.25	35													35.4167	31.875	34.5833
[truncated: 22 more columns]

## Sheet: KO
Original Data							Averages over
Click	Genotype	ABR thresholds for Click sounds					time range
ID	Week:	3	4	5			3-5	weeks
U150902-1#1	PSD KO	100					100
U150902-1#4	PSD KO	100					100
U150902-1#5	PSD KO	100	100				100
U150902-2#4	PSD KO	100	100				100
U151230#1	PSD KO	100					100
U160108#1	PSD KO	100					100
U160108#3	PSD KO	100					100
U160108#4	PSD KO	100					100
U160108#5	PSD KO	100					100
U160109#1	PSD KO	100					100
U160109#4	PSD KO	100					100
U160129#2	PSD KO	100					100
U160201-3#1	PSD KO		100				100
U160201-3#3	PSD KO		100				100
U160201-3#4	PSD KO		100				100
U160209-4#4	PSD KO	100					100
U160209-4#5	PSD KO	100					100
U160226-1#2	PSD KO		100				100
U160226-1#3	PSD KO		100				100
U160321-1#2	PSD KO	100					100
U160321-1#6	PSD KO	100					100
U160321-1#7	PSD KO	100					100
U160325#3	PSD KO		100				100
U160325#6	PSD KO		100				100
U160325#8	PSD KO		100				100
U160403-1#1	PSD KO		100				100
U160412#5	PSD KO		100				100
U160415#1	PSD KO	100					100
U160415#2	PSD KO	100					100
U160415#3	PSD KO	100					100
U160415#4	PSD KO	100					100
U160415#5	PSD KO	100					100
U160418-2#1	PSD KO	100					100
U160418-2#2	PSD KO	100					100
U160418-2#3	PSD KO	100					100
U160418-2#4	PSD KO	100					100
U160418-2#5	PSD KO	100					100
U160506-1#5	PSD KO	100					100
U160524-1#1	PSD KO	100					100
U160524-1#2	PSD KO	100					100
U161023-2#2	PSD KO	100	100				100
	avg:	100	100				100
	SD:	0	0				0
	n:	31	13				41
	Median:	100	100				100
	Quart 1:	100	100				100
	Quart 3:	100	100				100
8kHz	Genotype	ABR thresholds for 8kHz sounds
ID	Week:	3	4	5			3-5	weeks
U150713-1#4	PSD KO
U150902-1#1	PSD KO
U150902-1#4	PSD KO
U150902-1#5	PSD KO
U150902-2#4	PSD KO
U151230#1	PSD KO
U160108#1	PSD KO
U160108#3	PSD KO
U160108#4	PSD KO
U160108#5	PSD KO
U160109#1	PSD KO
U160109#4	PSD KO
U160129#2	PSD KO	100					100
U160201-3#1	PSD KO
U160201-3#3	PSD KO
U160201-3#4	PSD KO
U160209-4#4	PSD KO
U160209-4#5	PSD KO
U160226-1#2	PSD KO
U160226-1#3	PSD KO
U160321-1#2	PSD KO
U160321-1#6	PSD KO
U160321-1#7	PSD KO
U160325#3	PSD KO
U160325#6	PSD KO
U160325#8	PSD KO
U160403-1#1	PSD KO
U160407-1#1	PSD KO
U160412#5	PSD KO
U160415#1	PSD KO	100					100
U160415#2	PSD KO	100					100
U160415#3	PSD KO
U160415#4	PSD KO
U160415#5	PSD KO
U160418-2#1	PSD KO
U160418-2#2	PSD KO
U160418-2#3	PSD KO	100					100
U160418-2#4	PSD KO
U160418-2#5	PSD KO
U160506-1#5	PSD KO
U160524-1#1	PSD KO
U160524-1#2	PSD KO
U161023-2#2	PSD KO
	avg:	100	#DIV/0!				100
	SD:	0	N/A				0
	n:	4	0				4
	Median:	100	#NUM!				100
	Quart 1:	100					100
	Quart 3:	100					100
16kHz	Genotype	ABR thresholds for 16kHz sounds
ID	Week:	3	4	5			3-5	weeks
U150713-1#4	PSD KO
U150902-1#1	PSD KO
U150902-1#4	PSD KO
U150902-1#5	PSD KO
U150902-2#4	PSD KO
U151230#1	PSD KO
U160108#1	PSD KO
U160108#3	PSD KO
U160108#4	PSD KO
U160108#5	PSD KO
U160109#1	PSD KO
U160109#4	PSD KO
U160129#2	PSD KO	100					100
U160201-3#1	PSD KO
U160201-3#3	PSD KO
U160201-3#4	PSD KO
U160209-4#2	PSD KO	100	100				100
U160209-4#4	PSD KO
U160209-4#5	PSD KO
U160226-1#2	PSD KO
U160226-1#3	PSD KO
U160321-1#2	PSD KO
U160321-1#6	PSD KO
U160321-1#7	PSD KO
U160325#3	PSD KO
U160325#6	PSD KO
U160325#8	PSD KO
U160403-1#1	PSD KO
U160407-1#1	PSD KO
U160412#5	PSD KO
U160415#1	PSD KO	100					100
U160415#2	PSD KO	100					100
U160415#3	PSD KO
U160415#4	PSD KO
U160415#5	PSD KO
U160418-2#1	PSD KO
U160418-2#2	PSD KO
U160418-2#3	PSD KO	100					100
U160418-2#4	PSD KO
U160418-2#5	PSD KO
U160506-1#5	PSD KO
U160524-1#1	PSD KO
U160524-1#2	PSD KO
U161023-2#2	PSD KO
	avg:	100	100				100
	SD:	0	N/A				0
	n:	5	1				5
	Median:	100	100				100
	Quart 1:	100					100
	Quart 3:	100					100
32kHz	Genotype	ABR thresholds for 32kHz sounds
ID	Week:	3	4	5			3-5	weeks
U150713-1#4	PSD KO
U150902-1#1	PSD KO
U150902-1#4	PSD KO
U150902-1#5	PSD KO
U150902-2#4	PSD KO
U151230#1	PSD KO
U160108#1	PSD KO
U160108#3	PSD KO
U160108#4	PSD KO
U160108#5	PSD KO
U160109#1	PSD KO
U160109#4	PSD KO
U160129#2	PSD KO	100					100
U160201-3#1	PSD KO
U160201-3#3	PSD KO
U160201-3#4	PSD KO
U160209-4#2	PSD KO	100	100				100
U160209-4#4	PSD KO
U160209-4#5	PSD KO
U160226-1#2	PSD KO
U160226-1#3	PSD KO
U160321-1#2	PSD KO
U160321-1#6	PSD KO
U160321-1#7	PSD KO
U160325#3	PSD KO
U160325#6	PSD KO
U160325#8	PSD KO
U160403-1#1	PSD KO
U160407-1#1	PSD KO
U160412#5	PSD KO
U160415#1	PSD KO	100					100
U160415#2	PSD KO	100					100
U160415#3	PSD KO
U160415#4	PSD KO
U160415#5	PSD KO
U160418-2#1	PSD KO
U160418-2#2	PSD KO
U160418-2#3	PSD KO	100					100
U160418-2#4	PSD KO
U160418-2#5	PSD KO
U160506-1#5	PSD KO
U160524-1#1	PSD KO
U160524-1#2	PSD KO
U161023-2#2	PSD KO
	avg:	100	100				100
	SD:	0	N/A				0
	n:	5	1				5
	Median:	100	100				100
	Quart 1:	100					100
	Quart 3:	100					100

## Sheet: Inj KO (tGFP)
Original Data							Averages over
Click	Genotype	ABR thresholds for Click sounds					time range
ID	Week:	3	4	5			3-5	weeks
U190103#1	KO tGFP	100					100
U190103#2	KO tGFP	100					100
U190103#3	KO tGFP	100					100
	avg:	100					100
	SD:	0					0
	n:	3					3

## Sheet: Inj KO (Slc26a4)
Original Data																																	Averages over				Deltas between successive measurements
Click	Genotype	ABR thresholds for Click sounds																															time ranges				Click	Deltas		>	15	<	-15
ID	Week:	3	4	5	6	7	8	9	10	11	12	13	14	15	16	17	18	19	20	21	22	23	24	25	26	27	28	29	30	31	32		3-5	9-11	16-21			4	5	6	7	8	9	10	11	12	13	14	15
U150713-1#5	PSD KO	35	40	50		65	70	75	80	80	80	90	85	80	80	100	100	100						75	100								41.6667	78.3333	95			5	10		15	5	5	5	0	0	10	-5	-5
U150713-2#5	PSD KO	20	20	25	25	20	15	10	15	10	15	20	20	20	25	25	25	25						40	30	80							21.6667	11.6667	25			0	5	0	-5	-5	-5	5	-5	5	5	0	0
U150713-2#6	PSD KO	20	20	20	20	15	15	100	100	100																							20	100				0	0	0	-5	0	85	0	0
U150713-2#7	PSD KO	15	15	20	35	15	25	65	70	85	85	100																					16.6667	73.3333				0	5	15	-20	10	40	5	15	0	15
U150803#2	PSD KO	20	20	15	15	55	45	35	40	40	25	25	25	35	35						30	30	60										18.3333	38.3333	35			0	-5	0	40	-10	-10	5	0	-15	0	0	10
U150902-1#2	PSD KO	60	75	75	70	80	100	70	85	80							65		100	85	75	80		90	75	85							70	78.3333	83.3333			15	0	-5	10	20	-30	15	-5
U150902-1#3	PSD KO	55	65	60	60	70	55	55	55	55								55	65	65	55	65		60	60	60	70	65	65	55	55		60	55	61.6667			10	-5	0	10	-15	0	0	0
U150902-1#6	PSD KO	25	15	15	15	15	15	20	20	20																							18.3333	20				-10	0	0	0	0	5	0	0
U150902-2#5	PSD KO	25	40	45	40	70	60	70	65	65							90	70	80	90	85	60		70	70	60	70	75	80	65	65		36.6667	66.6667	82.5			15	5	-5	30	-10	10	-5	0
U160109#6	PSD KO	30	50	60	75		70	75	65	55	80																						46.6667	65				20	10	15		-5	5	-10	-10	25
U160109#7	PSD KO	40	50	20	35		30	30	45	25	90	65																					36.6667	33.3333				10	-30	15		-5	0	15	-20	65	-25
U160119#1	PSD KO		15	40	40	35	45	45	40	45																							27.5	43.3333					25	0	-5	10	0	-5	5
U160119#2	PSD KO		20	25	10	20	20	25	25	25																							22.5	25					5	-15	10	0	5	0	0
U160119#3	PSD KO		20	30	20	20	25	30	45	40																							25	38.3333					10	-10	0	5	5	15	-5
U160119#6	PSD KO		20	50	40	40	45	60	55	55																							35	56.6667					30	-10	0	5	15	-5	0
U160129#3	PSD KO		20	15	15	20	15	20	15																								17.5	17.5					-5	0	5	-5	5	-5
U160626#1	PSD KO		30	30	30		25		35	30	35	30	40					50	45														30	32.5	47.5				0	0		-5		10	-5	5	-5	10
U160626#3	PSD KO		25	60	70		60	55	65	75	100	65	65					90	90														42.5	65	90				35	10		-10	-5	10	10	25	-35	0
	avg:	31.3636	31.1111	36.3889	36.1765	38.5714	40.8333	49.4118	51.1111	52.0588	63.75	56.4286	47	45	46.6667	62.5	70	65	76	80	61.25	58.75	60	67	67	71.25	70	70	72.5	60	60		32.5926	49.9074	65
	SD:	14.8477	18.1947	19.0051	21.1046	24.3712	24.4498	24.9926	24.4682	25.9241	33.1393	32.1084	27.5227	31.225	29.2973	53.033	33.4166	27.5681	21.6217	13.2288	24.2813	20.9662		18.5742	25.3969	13.1498	0	7.07107	10.6066	7.07107	7.07107		15.1972	24.732	26.6853
	n:	11	18	18	17	14	18	17	18	17	8	7	5	3	3	2	4	6	5	3	4	4	1	5	5	4	2	2	2	2	2		18	18	8
	Median:	25	20	30	35	27.5	37.5	55	50	55	80	65	40	35	35	62.5	77.5	62.5	80	85	65	62.5	60	70	70	70	70	70	72.5	60	60		28.75	49.1667	72.0833
	Quart 1:	20	20	20	20	20	21.25	30	36.25	30	32.5	27.5	25	27.5	30	43.75	55	51.25	65	75	48.75	52.5	60	60	60	60	70	67.5	68.75	57.5	57.5		20.4167	32.7083	44.375
	Quart 3:	37.5	40	50	40	62.5	58.75	70	65	75	86.25	77.5	65	57.5	57.5	81.25	92.5	85	90	87.5	77.5	68.75	60	75	75	81.25	70	72.5	76.25	62.5	62.5		40.4167	66.25	85
8 kHz	Genotype	ABR thresholds for 8 kHz sounds																																			8 kHz	Deltas		>	15	<	-15
ID	Week:	3	4	5	6	7	8	9	10	11	12	13	14	15	16	17	18	19	20	21	22	23	24	25	26	27	28	29	30	31	32		3-5	9-11	16-21			4	5	6	7	8	9	10	11	12	13	14	15
U150713-1#5	PSD KO	35	30	40		65	70	70	70	70	70	75	80	80	80	85	80	80						80	100								35	70	81.25			-5	10		25	5	0	0	0	0	5	5	0
U150713-2#5	PSD KO	15	10	30	25	5	5	10	15	15	15	30	20	25	30	20	25	25						40	35	70							18.3333	13.3333	25			-5	20	-5	-20	0	5	5	0	0	15	-10	5
U150713-2#6	PSD KO	10	10	25	30	10	15	100	100	100																							15	100				0	15	5	-20	5	85	0	0
U150713-2#7	PSD KO	10	10	25	50	20	55	60	75	100	100	100																					15	78.3333				0	15	25	-30	35	5	15	25	0	0
U150803#2	PSD KO	20	15	15	15	60	35	35	35	35	20	20	15	45	45						30	30	70										16.6667	35	45			-5	0	0	45	-25	0	0	0	-15	0	-5	30
U150902-1#2	PSD KO	45	70	70	60	75	100	65	75	70							70		100	100	80	80		85	75	100							61.6667	70	90			25	0	-10	15	25	-35	10	-5
U150902-1#3	PSD KO	60	60	60	60	55	50	60	65	60								50	50	60	75	65		55	55	60	65	50	65	60	55		60	61.6667	53.3333			0	0	0	-5	-5	10	5	-5
U150902-1#6	PSD KO	20	5	15	10	25	10	25	20	30																							13.3333	25				-15	10	-5	15	-15	15	-5	10
U150902-2#5	PSD KO	35	35	35	35	45	50	55	60	65							75	70	75	75	80	60		65	70	60	75	70	65	65	65		35	60	73.75			0	0	0	10	5	5	5	5
U160109#6	PSD KO	40	50	60	60		70	70	75	70	80																						50	71.6667				10	10	0		10	0	5	-5	10
U160109#7	PSD KO	40	45	15	25		25	25	30	25	50	60																					33.3333	26.6667				5	-30	10		0	0	5	-5	25	10
U160119#1	PSD KO		15	40	35	45	50	40	35	55																							27.5	43.3333					25	-5	10	5	-10	-5	20
U160119#2	PSD KO		20	20	20	15	15	20	25	25																							20	23.3333					0	0	-5	0	5	5	0
U160119#3	PSD KO		20	30	35	25	25	30	75	45																							25	50					10	5	-10	0	5	45	-30
U160119#6	PSD KO		25	70	55	50	60	70	65	65																							47.5	66.6667					45	-15	-5	10	10	-5	0
U160129#3	PSD KO		10	5	20	20	20	35	15																								7.5	25					-5	15	0	0	15	-20
U160626#1	PSD KO		25	30	35		55		40	40	50	40	40					65	55														27.5	40	60				5	5		20		-15	0	10	-10	0
U160626#3	PSD KO		15	55	65		55	60	90	80	100	70	65					90	90														35	76.6667	90				40	10		-10	5	30	-10	20	-30	-5
	avg:	30	26.1111	35.5556	37.3529	36.7857	42.5	48.8235	53.6111	55.8824	60.625	56.4286	44	50	51.6667	52.5	62.5	63.3333	74	78.3333	66.25	58.75	70	65	67	72.5	70	60	65	62.5	60		30.1852	52.037	64.7917
	SD:	16.1245	18.8302	19.9181	17.6881	22.3269	25.336	23.62	26.8331	25.3867	32.7804	28.0942	28.1514	27.8388	25.658	45.9619	25.3311	23.1661	21.6217	20.2073	24.2813	20.9662		18.3712	24.135	18.9297	7.07107	14.1421	0	3.53553	7.07107		16.0513	24.1831	23.1498
	n:	11	18	18	17	14	18	17	18	17	8	7	5	3	3	2	4	6	5	3	4	4	1	5	5	4	2	2	2	2	2		18	18	8
	Median:	35	20	30	35	35	50	55	62.5	60	60	60	40	45	45	52.5	72.5	67.5	75	75	77.5	62.5	70	65	70	65	70	60	65	62.5	60		27.5	55	66.875
	Quart 1:	17.5	11.25	21.25	25	20	21.25	30	31.25	35	42.5	35	20	35	37.5	36.25	58.75	53.75	55	67.5	63.75	52.5	70	55	55	60	67.5	55	65	61.25	57.5		17.0833	28.75	51.25
	Quart 3:	40	33.75	51.25	55	53.75	55	65	75	70	85	72.5	65	62.5	62.5	68.75	76.25	77.5	90	87.5	80	68.75	70	80	75	77.5	72.5	65	65	63.75	62.5		35	70	83.4375
16 kHz	Genotype	ABR thresholds for 16 kHz sounds																																			16 kHz	Deltas		>	15	<	-15
ID	Week:	3	4	5	6	7	8	9	10	11	12	13	14	15	16	17	18	19	20	21	22	23	24	25	26	27	28	29	30	31	32		3-5	9-11	16-21			4	5	6	7	8	9	10	11	12	13	14	15
U150713-1#5	PSD KO	45	50	60		75	75	80	85	70	80	100	100	100	100	100	100	100						90	100								51.6667	78.3333	100			5	10		15	0	5	5	-15	10	20	0	0
U150713-2#5	PSD KO	20	15	50	50	25	30	25	35	35	35	55	45	35	55	45	55	65						65	70	90							28.3333	31.6667	55			-5	35	0	-25	5	-5	10	0	0	20	-10	-10
U150713-2#6	PSD KO	30	30	55	70	30	35	100	100	100																							38.3333	100				0	25	15	-40	5	65	0	0
U150713-2#7	PSD KO	25	20	50	70	35	75	65	85	100	100	100																					31.6667	83.3333				-5	30	20	-35	40	-10	20	15	0	0
U150803#2	PSD KO	30	35	35	35	80	55	60	65	70	55	50	50	60	70						70	65	100										33.3333	65	70			5	0	0	45	-25	5	5	5	-15	-5	0	10
U150902-1#2	PSD KO	80	100	80	90	100	100	85	85	85							75		100	100	90	90		100	75	100							86.6667	85	91.6667			20	-20	10	10	0	-15	0	0
U150902-1#3	PSD KO	70	80	75	75	75	65	75	70	75								80	70	75	75	80		80	65	75	85	75	75	80	80		75	73.3333	75			10	-5	0	0	-10	10	-5	5
U150902-1#6	PSD KO	45	35	40	30	55	40	55	50	60																							40	55				-10	5	-10	25	-15	15	-5	10
U150902-2#5	PSD KO	65	60	65	65	75	75	75	75	90							100	100	100	100	90	90		90	85	80	80	85	90	75	75		63.3333	80	100			-5	5	0	10	0	0	0	15
U160109#6	PSD KO	75	55	80	85		90	85	90	85	80																						70	86.6667				-20	25	5		5	-5	5	-5	-5
U160109#7	PSD KO	60	65	45	55		50	45	60	45	75	75																					56.6667	50				5	-20	10		-5	-5	15	-15	30	0
U160119#1	PSD KO		45	85	90	90	100	85	90	75																							65	83.3333					40	5	0	10	-15	5	-15
U160119#2	PSD KO		35	35	35	40	40	40	40	30																							35	36.6667					0	0	5	0	0	0	-10
U160119#3	PSD KO		45	65	75	70	65	75	80	85																							55	80					20	10	-5	-5	10	5	5
U160119#6	PSD KO		60	100	75	85	85	85	80	80																							80	81.6667					40	-25	10	0	0	-5	0
U160129#3	PSD KO		30	45	45	40	40	35	30																								37.5	32.5					15	0	-5	0	-5	-5
U160626#1	PSD KO		60	65	45		70		30	70	80	75	85					75	75														62.5	50	75				5	-20		25		-40	40	10	-5	10
U160626#3	PSD KO		55	80	75		85	90	90	80	100	90	100					100	100														67.5	86.6667	100				25	-5		10	5	0	-10	20	-10	10
	avg:	49.5455	48.6111	61.6667	62.6471	62.5	65.2778	68.2353	68.8889	72.6471	75.625	77.8571	76	65	75		82.5	86.6667	89	91.6667	81.25	81.25	100	85	79	86.25	82.5	80	82.5	77.5	77.5		54.3056	68.8426	83.3333
	SD:	21.5005	21.1302	18.7867	19.6149	24.4753	22.3917	21.5741		20.2421	21.7843	20.1778	26.7862	32.7872	22.9129		21.7945	15.384			10.3078	11.8145		13.2288	13.8744	11.0868							18.1075	20.9558	16.9967
	n:	11	18	18	17	14	18	17	18	17	8	7	5	3	3	2	4	6	5	3	4	4	1	5	5	4	2	2	2	2	2		18	18	8
	Median:	45	47.5	62.5	70	72.5	67.5	75	77.5	75	80	75	85	60	70	72.5	87.5	90	100	100	82.5	85	100	90	75	85	82.5	80	82.5	77.5	77.5		55.8333	79.1667	83.3333
	Quart 1:	30	35	46.25	45	40	42.5	55	52.5	70	70	65	50	47.5	62.5	58.75	70	76.25	75	87.5	73.75	76.25	100	80	70	78.75	81.25	77.5	78.75	76.25	76.25		37.7083	51.25	73.75
	Quart 3:	67.5	60	78.75	75	78.75	82.5	85	85	85	85	95	100	80	85	86.25	100	100	100	100	90	90	100	90	85	92.5	83.75	82.5	86.25	78.75	78.75		66.875	83.3333	100
32 kHz	Genotype	ABR thresholds for 32 kHz sounds																																			32 kHz	Deltas		>	15	<	-15
ID	Week:	3	4	5	6	7	8	9	10	11	12	13	14	15	16	17	18	19	20	21	22	23	24	25	26	27	28	29	30	31	32		3-5	9-11	16-21			4	5	>	7	8	9	10	11	12	13	14	15
U150713-1#5	PSD KO	45	45	55		75	80	90	90	100	100	100	100	85	100	100	100	100						100	100								48.3333	93.3333	100			0	10		20	5	10	0	10	0	0	0	-15
U150713-2#5	PSD KO	20	20	50	50	20	30	35	35	35	35	60	45	60	50	45	60	60						75	65	100							30	35	53.75			0	30	0	-30	10	5	0	0	0	25	-15	15
U150713-2#6	PSD KO	30	25	50	60	30	40	100	100	100																							35	100				-5	25	10	-30	10	60	0	0
U150713-2#7	PSD KO	30	30	45	75	35	60	75	100	100	100	100																					35	91.6667				0	15	30	-40	25	15	25	0	0	0
U150803#2	PSD KO	45	45	45	40	100	55	50	65	60	55	55	45	60	70						75	60	100										45	58.3333	70			0	0	-5	60	-45	-5	15	-5	-5	0	-10	15
U150902-1#2	PSD KO	75	100	85	80	100	100	90	90	90							100		100	100	90	100		100	90	100							86.6667	90	100			25	-15	-5	20	0	-10	0	0
U150902-1#3	PSD KO	80	80	70	85	85	70	80	75	80								75	75	80	70	80		80	65	70	90	75	80	75	75		76.6667	78.3333	76.6667			0	-10	15	0	-15	10	-5	5
U150902-1#6	PSD KO	45	25	40	30	45	35	55	50	60																							36.6667	55				-20	15	-10	15	-10	20	-5	10
U150902-2#5	PSD KO	60	55	70	65	75	75	80	80	100							100	100	100	100	90	90		90	85	75	90	85	90	80	80		61.6667	86.6667	100			-5	15	-5	10	0	5	0	20
U160109#6	PSD KO	75	50	80	100		80	90	100	100	100																						68.3333	96.6667				-25	30	20		-20	10	10	0	0
U160109#7	PSD KO	65	55	45	50		40	50	45	40	75	75																					55	45				-10	-10	5		-10	10	-5	-5	35	0
U160119#1	PSD KO		55	75	80	65	100	80	80	75																							65	78.3333					20	5	-15	35	-20	0	-5
U160119#2	PSD KO		55	45	40	40	30	50	45	35																							50	43.3333					-10	-5	0	-10	20	-5	-10
U160119#3	PSD KO		50	60	60	55	65	65	70	75																							55	70					10	0	-5	10	0	5	5
U160119#6	PSD KO		60	100	75	90	85	85	90	80																							80	85					40	-25	15	-5	0	5	-10
U160129#3	PSD KO		30	30	40	50	30	30	25																								30	27.5					0	10	10	-20	0	-5
U160626#1	PSD KO		45	50	60		80		35	70	75	70	75					80	85														47.5	52.5	82.5				5	10		20		-45	35	5	-5	5
U160626#3	PSD KO		45	80	85		90	85	80	90	100	90	85					90	100														62.5	85	95				35	5		5	-5	-5	10	10	-10	-5
	avg:	51.8182	48.3333	59.7222	63.2353	61.7857	63.6111	70	69.7222	75.8824	80	78.5714	70	68.3333	73.3333	72.5	90	84.1667	92	93.3333	81.25	82.5	100	89	81	86.25	90	80	85	77.5	77.5		53.7963	70.6481	84.7396
	SD:	20.5271	19.7037	18.7454	19.7596	26.3561	24.4832	21.1394	24.7025	23.0648	24.7848	18.4197	24.4949	14.4338	25.1661	38.8909	20	15.6258	11.5109	11.547	10.3078	17.0783		11.4018	15.5724	16.0078	0	7.07107	7.07107	3.53553	3.53553		17.2549	22.905	17.1202
	n:	11	18	18	17	14	18	17	18	17	8	7	5	3	3	2	4	6	5	3	4	4	1	5	5	4	2	2	2	2	2		18	18	8
	Median:	45	47.5	52.5	60	60	67.5	80	77.5	80	87.5	75	75	60	70	72.5	100	85	100	100	82.5	85	100	90	85	87.5	90	80	85	77.5	77.5		52.5	78.3333	88.75
	Quart 1:	37.5	33.75	45	50	41.25	40	50	46.25	60	70	65	45	60	60	58.75	90	76.25	85	90	73.75	75	100	80	65	73.75	90	77.5	82.5	76.25	76.25		38.75	53.125	75
	Quart 3:	70	55	73.75	80	82.5	80	85	90	100	100	95	85	72.5	85	86.25	100	97.5	100	100	90	92.5	100	100	90	100	90	82.5	87.5	78.75	78.75		64.375	89.1667	100
[truncated: 22 more columns]

## Sheet: KI
Original Data							Averages over
Click	Genotype	ABR thresholds for Click sounds					time range
ID	Week:	3	4	5			3-5	weeks
U160102-2#1	PSI KI	100					100
U160102-2#3	PSI KI	100					100
U160124-1#1	PSI KI	100					100
U160124-1#2	PSI KI	100					100
U160201-2#2	PSI KI	100					100
U160201-2#3	PSI KI	100					100
U160201-2#4	PSI KI		100				100
U160202#2	PSI KI	100					100
U160212-2#1	PSI KI	100					100
U160307-2#2	PSI KI	100					100
U160328-3#2	PSI KI		100				100
U160330#1	PSI KI		100				100
U160331#1	PSI KI		100				100
U160331#4	PSI KI		100				100
U160410#3	PSI KI		100				100
U160410#6	PSI KI		100				100
U160411#1	PSI KI		100				100
U160411#2	PSI KI		100				100
U160419-2#1	PSI KI	100					100
U160419-2#2	PSI KI	100					100
U160419-2#3	PSI KI	100					100
U160419-2#4	PSI KI	100					100
U160419-2#5	PSI KI	100					100
U160504-3#2	PSI KI			100			100
U160504-3#4	PSI KI			100			100
U160504-3#5	PSI KI			100			100
U160505-2#2	PSI KI			100			100
U160514-1#1	PSI KI		100				100
U160514-1#3	PSI KI		100				100
U160619-1#3	PSI KI	100					100
U160619-1#5	PSI KI	100					100
U160711-1#1	PSI KI			100			100
U160711-2#6	PSI KI			100			100
U160726-1#3	PSI KI	100					100
U160713#1	PSI KI			100			100
U160713#5	PSI KI			100			100
U160713#7	PSI KI			100			100
U160713#8	PSI KI			100			100
U160719#4	PSI KI	100					100
U160720#2	PSI KI			100			100
U160730#3	PSI KI	100					100
U160730#8	PSI KI		100				100
U160930-4#1	PSI KI			100			100
U161024-5#6	PSI KI			100	100		100
	avg:	100	100	100	100		100
	SD:	0	0	0	n/a		0
	n:	19	12	13	1		44
	Median:	100	100				100
	Quart 1:	100					100
	Quart 3:	100					100
8kHz	Genotype	ABR thresholds for 8kHz sounds
ID	Week:	3	4	5			3-5	weeks
U160102-2#1	PSI KI
U160102-2#3	PSI KI
U160124-1#1	PSI KI	100					100
U160124-1#2	PSI KI	100					100
U160201-2#2	PSI KI
U160201-2#3	PSI KI
U160201-2#4	PSI KI
U160202#2	PSI KI
U160212-2#1	PSI KI
U160307-2#2	PSI KI
U160328-3#2	PSI KI
U160330#1	PSI KI
U160331#1	PSI KI
U160331#4	PSI KI
U160410#3	PSI KI
U160410#6	PSI KI
U160411#1	PSI KI
U160411#2	PSI KI
U160419-2#1	PSI KI	100					100
U160419-2#2	PSI KI	100					100
U160419-2#3	PSI KI	100					100
U160419-2#4	PSI KI
U160419-2#5	PSI KI
U160504-3#2	PSI KI
U160504-3#4	PSI KI
U160504-3#5	PSI KI
U160505-2#2	PSI KI
U160514-1#1	PSI KI
U160514-1#3	PSI KI
U160619-1#3	PSI KI
U160619-1#5	PSI KI
U160711-1#1	PSI KI
U160711-2#6	PSI KI
U160726-1#3	PSI KI
U160713#1	PSI KI
U160713#5	PSI KI
U160713#7	PSI KI
U160713#8	PSI KI
U160719#4	PSI KI
U160720#2	PSI KI			100			100
U160730#3	PSI KI
U160730#8	PSI KI
U160930-4#1	PSI KI
U161024-5#6	PSI KI
	avg:	100	#DIV/0!	100			100
	SD:	0	N/A	N/A			0
	n:	5	0	1			6
	Median:	100	#NUM!	100			100
	Quart 1:	100					100
	Quart 1:	100					100
16kHz	Genotype	ABR thresholds for 16kHz sounds
ID	Week:	3	4	5			3-5
U160102-2#1	PSI KI
U160102-2#2	PSI KI		100				100
U160102-2#3	PSI KI
U160124-1#1	PSI KI	100					100
U160124-1#2	PSI KI	100					100
U160201-2#2	PSI KI
U160201-2#3	PSI KI
U160201-2#4	PSI KI
U160202#2	PSI KI
U160212-2#1	PSI KI
U160307-2#2	PSI KI
U160328-3#2	PSI KI
U160330#1	PSI KI
U160331#1	PSI KI
U160331#4	PSI KI
U160410#3	PSI KI
U160410#6	PSI KI
U160411#1	PSI KI
U160411#2	PSI KI
U160419-2#1	PSI KI	100					100
U160419-2#2	PSI KI	100					100
U160419-2#3	PSI KI	100					100
U160419-2#4	PSI KI
U160419-2#5	PSI KI
U160504-3#2	PSI KI
U160504-3#4	PSI KI
U160504-3#5	PSI KI
U160505-2#2	PSI KI
U160514-1#1	PSI KI
U160514-1#3	PSI KI
U160619-1#3	PSI KI
U160619-1#5	PSI KI
U160711-1#1	PSI KI
U160711-2#6	PSI KI
U160726-1#3	PSI KI
U160713#1	PSI KI
U160713#5	PSI KI
U160713#7	PSI KI
U160713#8	PSI KI
U160719#4	PSI KI
U160720#2	PSI KI			100			100
U160730#3	PSI KI
U160730#8	PSI KI
U160930-4#1	PSI KI
U161024-5#6	PSI KI
	avg:	100	100	100			100
	SD:	0	N/A	N/A			0
	n:	5	1	1			7
	Median:	100	100	100			100
	Quart 1:	100					100
	Quart 3:	100					100
32kHz	Genotype	ABR thresholds for 32kHz sounds
ID	Week:	3	4	5			3-5	weeks
U160102-2#1	PSI KI
U160102-2#3	PSI KI
U160124-1#1	PSI KI	100					100
U160124-1#2	PSI KI	100					100
U160201-2#2	PSI KI
U160201-2#3	PSI KI
U160201-2#4	PSI KI
U160202#2	PSI KI
U160212-2#1	PSI KI
U160307-2#2	PSI KI
U160328-3#2	PSI KI
U160330#1	PSI KI
U160331#1	PSI KI
U160331#4	PSI KI
U160410#3	PSI KI
U160410#6	PSI KI
U160411#1	PSI KI
U160411#2	PSI KI
U160419-2#1	PSI KI	100					100
U160419-2#2	PSI KI	100					100
U160419-2#3	PSI KI	100					100
U160419-2#4	PSI KI
U160419-2#5	PSI KI
U160504-3#2	PSI KI
U160504-3#4	PSI KI
U160504-3#5	PSI KI
U160505-2#2	PSI KI
U160514-1#1	PSI KI
U160514-1#3	PSI KI
U160619-1#3	PSI KI
U160619-1#5	PSI KI
U160711-1#1	PSI KI
U160711-2#6	PSI KI
U160726-1#3	PSI KI
U160713#1	PSI KI
U160713#5	PSI KI
U160713#7	PSI KI
U160713#8	PSI KI
U160719#4	PSI KI
U160720#2	PSI KI			100			100
U160730#3	PSI KI
U160730#8	PSI KI
U160930-4#1	PSI KI
U161024-5#6	PSI KI
	avg:	100	#DIV/0!	100			100
	SD:	0	N/A	N/A			0
	n:	5	0	1			6
	Median:	100	#NUM!	100			100
	Quart 1:	100					100
	Quart 3:	100					100

## Sheet: Inj KI (tGFP)
Original Data							Averages over
Click	Genotype	ABR thresholds for Click sounds					time range
ID	Week:	3	4	5			3-5	weeks
U190108#1	KI tGFP	100					100
U190108#2	KI tGFP	100					100
U190108#3	KI tGFP	100					100
	avg:	100					100
	SD:	0					0
	n:	3					3

## Sheet: Inj KI (Slc26a4)
Original Data																																	Averages over				Deltas between successive measurements
Click	Genotype	ABR thresholds for Click sounds																															time ranges				Click	Deltas		>	25	<	-25
ID	Week:	3	4	5	6	7	8	9	10	11	12	13	14	15	16	17	18	19	20	21	22	23	24	25	26	27	28	29	30	31	32		3-5	9-11	16-21			4	5	6	7	8	9	10	11	12	13	14	15
U160115-2#3	PSI KI	15	65	80		85	85																										53.3333					50	15		5	0
U160115-2#4	PSI KI	5	10	15		10	5	15	100	100																							10	71.6667				5	5		-5	-5	10	85	0
U160124-1#3	PSI KI		15	25		40	40	25	55																								20	40					10		15	0	-15	30
U160201-4#1	PSI KI		45	55	60	60	60																										50						10	5	0	0
U160201-4#2	PSI KI		25	40	40	55	55	60	70																								32.5	65					15	0	15	0	5	10
U160530-2#1	PSI KI		25	15			20	20	20	45	35	50	50	45	40	60	35																20	28.3333	45				-10			5	0	0	25	-10	15	0	-5
U160606#1	PSI KI				5		35	70	65	60	60	70	60	60	65	65					75	75	80											65	65							30	35	-5	-5	0	10	-10	0
U160606#3	PSI KI				5		5	5	20	10	10	25	35	65	60	60					55	70	70											11.6667	60							0	0	15	-10	0	15	10	30
U160619-1#1	PSI KI		10				10		20	15	25	90	85	85					100	100			100										10	17.5	100							0		10	-5	10	65	-5	0
U160713#3	PSI KI			10	10	20	100	100		100																							10	100						0	10	80	0		0
U160713#4	PSI KI			40	55	50	40	35	35	45	50				55	55	70		75														40	38.3333	63.75					15	-5	-10	-5	0	10	5
U160719#1	PSI KI		25	25	30	30	100	100		100																							25	100					0	5	0	70	0		0
U160719#2	PSI KI		30	40	35	30	75	80	100	100																							35	93.3333					10	-5	-5	45	5	20	0
U160719#3	PSI KI		55	40	65	55	60	65	55	60	60																						47.5	60					-15	25	-10	5	5	-10	5	0
U160720#1	PSI KI		40		40	45	40	40																									40	40						0	5	-5	0
U160720#3	PSI KI		45		45	60	55	45	50		75				100																		45	47.5	100					0	15	-5	-10	5		25
U160720#4	PSI KI		35		40	60	40	70	60		55				70	70			80														35	65	73.3333					5	20	-20	30	-10		-5
U160730#1	PSI KI		50	45	25	45	65	55			60		65	55	65																		47.5	55	65				-5	-20	20	20	-10			5			-10
U160730#2	PSI KI		20	20	20	20	20	15			15		25	40	40																		20	15	40				0	0	0	0	-5			0		10	15
U160730#4	PSI KI		15	5	15	15	10	40			35		100	100	90																		10	40	90				-10	10	0	-5	30			-5		65	0
U160730#6	PSI KI		5	5	5	5	65	5			5																						5	5					0	0	0	60	-60			0
U160730#7	PSI KI		15	5	10	10	5	10			5		5	5	10																		10	10	10				-10	5	0	-5	5			-5		0	0
	avg:	10	29.4444	29.0625	29.7059	38.6111	45	45	54.1667	63.5	37.6923	58.75	53.125	56.875	59.5	62	52.5		85	100	65	72.5	83.3333										28.2917	48.4167	64.7348
	SD:	7.07107	17.3111	20.9936	19.8802	22.282	29.8408	30.4138	27.7843	35.3593	24.0326	27.8014	31.275	28.901	25.7607	5.70088	24.7487		13.2288	N/A	14.1421	3.53553	15.2753										16.1079	29.3657	26.8705
	n:	2	18	16	17	18	22	19	12	10	13	4	8	8	10	5	2		3	1	2	2	3										20	20	11
	Median:	10	25	25	30	42.5	40	40	55	60	35	60	55	57.5	62.5	60	52.5		80	100	65	72.5	80										28.75	43.75	65
	Quart 1:	7.5	15	13.75	10	20	20	17.5	31.25	45	15	43.75	32.5	43.75	43.75	60	43.75		77.5	N/A	60	71.25	75										10	25.625	52.5
	Quart 3:	12.5	43.75	40	40	55	63.75	67.5	66.25	100	60	75	70	70	68.75	65	61.25		90	N/A	70	73.75	90										41.25	65	81.6667
8 kHz	Genotype	ABR thresholds for 8 kHz sounds																																			8 kHz	Deltas		>	25	<	-25
ID	Week:	3	4	5	6	7	8	9	10	11	12	13	14	15	16	17	18	19	20	21	22	23	24	25	26	27	28	29	30	31	32		3-5	9-11	16-21			4	5	6	7	8	9	10	11	12	13	14	15
U160115-2#3	PSI KI	20	60	75		100	100																										51.6667					40	15		25	0
U160115-2#4	PSI KI	15	15	25		10	10	10	100	100																							18.3333	70				0	10		-15	0	0	90	0
U160124-1#3	PSI KI		10	50		50	60	60	60																								30	60					40		0	10	0	0
U160201-4#1	PSI KI		40	55	60	60	60																										47.5						15	5	0	0
U160201-4#2	PSI KI		30	25	55	70	60	65	70																								27.5	67.5					-5	30	15	-10	5	5
U160530-2#1	PSI KI		10	5			15	15	10	40	30	50	55	30	45	45	35																7.5	21.6667	41.6667				-5			10	0	-5	30	-10	20	5	-25
U160606#1	PSI KI				5		25	60	60	55	60	75	55	65	60	65					75	65	75											58.3333	62.5							20	35	0	-5	5	15	-20	10
U160606#3	PSI KI				5		5	10	25	15	10	30	40	60	50	60					50	80	60											16.6667	55							0	5	15	-10	-5	20	10	20
U160619-1#1	PSI KI		10				5		10	35	25	85	75	80																			10	22.5								-5		5	25	-10	60	-10	5
U160713#3	PSI KI			15	20	20	100	100		100																							15	100						5	0	80	0		0
U160713#4	PSI KI			40	35	50	50	45	40	45	50				65	65	100		100														40	43.3333	82.5					-5	15	0	-5	-5	5	5
U160719#1	PSI KI		25	30	30	40	100	100		100																							27.5	100					5	0	10	60	0		0
U160719#2	PSI KI		45	60	55	75	100	100	100	100																							52.5	100					15	-5	20	25	0	0	0
U160719#3	PSI KI		45	45	55	85	70	85	80	100	100																						45	88.3333					0	10	30	-15	15	-5	20	0
U160720#1	PSI KI		45		45	50	40	45																									45	45						0	5	-10	5
U160720#3	PSI KI		35		45	65	50	45	45		70				100																		35	45	100					10	20	-15	-5	0		25
U160720#4	PSI KI		35		40	50	60	70	65		60				80	85			90														35	67.5	85					5	10	10	10	-5		-5
U160730#1	PSI KI		40	35	30	35	65	60			65		80	85	90																		37.5	60	90				-5	-5	5	30	-5			5		15	5
U160730#2	PSI KI		20	25	25	15	30	15			15		25	45	60																		22.5	15	60				5	0	-10	15	-15			0		10	20
U160730#4	PSI KI		10	5	35	10	10	35			30				100																		7.5	35	100				-5	30	-25	0	25			-5
U160730#6	PSI KI		5	5	30	10	60	5			5																						5	5					0	25	-20	50	-55			0
U160730#7	PSI KI		10	5	10	10	5	10			5		5	5	15																		7.5	10	15				-5	5	0	-5	5			-5		0	0
	avg:	17.5	27.2222	31.25	34.1176	44.7222	49.0909	49.2105	55.4167	69	40.3846	60	47.8571	52.8571	66.5	64	67.5		95		62.5	72.5	67.5										28.375	51.5417	69.1667
	SD:	3.53553	16.5585	21.7179	17.4316	28.1003	32.9009	32.6711	30.6341	34.1402	29.4718	24.8328	26.7484	28.4103	26.7758	14.3178	45.9619		7.07107		17.6777	10.6066	10.6066										15.9918	30.8165	27.4537
	n:	2	18	16	17	18	22	19	12	10	13	4	7	7	10	5	2		2		2	2	2										20	20	10
	Median:	17.5	27.5	27.5	35	50	55	45	60	77.5	30	62.5	55	60	62.5	65	67.5		95		62.5	72.5	67.5										28.75	51.6667	72.5
	Quart 1:	16.25	10	12.5	25	16.25	17.5	15	36.25	41.25	15	45	32.5	37.5	52.5	60	51.25		92.5		56.25	68.75	63.75										13.75	22.2917	56.25
	Quart 3:	18.75	40	46.25	45	63.75	63.75	67.5	72.5	100	60	77.5	65	72.5	87.5	65	83.75		97.5		68.75	76.25	71.25										41.25	68.125	88.75
16 kHz	Genotype	ABR thresholds for 16 kHz sounds																																			16 kHz	Deltas		>	25	<	-25
ID	Week:	3	4	5	6	7	8	9	10	11	12	13	14	15	16	17	18	19	20	21	22	23	24	25	26	27	28	29	30	31	32		3-5	9-11	16-21			4	5	6	7	8	9	10	11	12	13	14	15
U160115-2#3	PSI KI	50	90	85		100	100																										75					40	-5		15	0
U160115-2#4	PSI KI	20	20	45		10	20	30	100	100																							28.3333	76.6667				0	25		-35	10	10	70	0
U160124-1#3	PSI KI		30	40		65	70	70	75																								35	72.5					10		25	5	0	5
U160201-4#1	PSI KI		75	100	100	100	100																										87.5						25	0	0	0
U160201-4#2	PSI KI		25	20	30	60	40	60	100																								22.5	80					-5	10	30	-20	20	40
U160530-2#1	PSI KI		30	25			35	35	20	60	50	70	65	45	60	75	60																27.5	38.3333	65				-5			10	0	-15	40	-10	20	-5	-20
U160606#1	PSI KI				30		50	85	70	80	75	85	75	80	75	85					90	85	90											78.3333	80							20	35	-15	10	-5	10	-10	5
U160606#3	PSI KI				15		20	40	35	25	25	30	40	45	55	55					75	100	70											33.3333	55							5	20	-5	-10	0	5	10	5
U160619-1#1	PSI KI		25				20		35	35	55	100	90	100																			25	35								-5		15	0	20	45	-10	10
U160713#3	PSI KI			45	30	50	100	100		100																							45	100						-15	20	50	0		0
U160713#4	PSI KI			40	45	60	55	60	65	60	75				65	65	90		90														40	61.6667	77.5					5	15	-5	5	5	-5	15
U160719#1	PSI KI		55	55	55	60	100	100		100																							55	100					0	0	5	40	0		0
U160719#2	PSI KI		80	85	75	90	100	100	100	100																							82.5	100					5	-10	15	10	0	0	0
U160719#3	PSI KI		75	60	80	90	90	100	90	85	85																						67.5	91.6667					-15	20	10	0	10	-10	-5	0
U160720#1	PSI KI		55		55	60	55	60																									55	60						0	5	-5	5
U160720#3	PSI KI		60		55	65	60	60	60		85				100																		60	60	100					-5	10	-5	0	0		25
U160720#4	PSI KI		55		50	70	55	70	65		60				65	75			100														55	67.5	80					-5	20	-15	15	-5		-5
U160730#1	PSI KI		50	50	40	60	70	45			60		55	55	80																		50	45	80				0	-10	20	10	-25			15		-5	0
U160730#2	PSI KI		40	55	30	30	55	30			35		65	80	80																		47.5	30	80				15	-25	0	25	-25			5		30	15
U160730#4	PSI KI		35	30	35	30	40	70			45				100																		32.5	70	100				-5	5	-5	10	30			-25
U160730#6	PSI KI		15	35	20	35	80	30			25																						25	30					20	-15	15	45	-50			-5
U160730#7	PSI KI		25	25	20	35	35	30			30		30	30	35																		25	30	35				0	-5	15	0	-5			0		0	0
	avg:	35	46.6667	49.6875	45	59.4444	61.3636	61.8421	67.9167	74.5	54.2308	71.25	60	62.1429	71.5	71	75		95		82.5	92.5	80										47.0417	63	75.25
	SD:	21.2132	22.8164	23.2715	23.2513	25.1986	28.0383	25.9385	27.2579	28.2302	21.5876	30.104	20.4124	24.9762	20.0069	11.4018	21.2132		7.07107		10.6066	10.6066	14.1421										20.0829	24.7965	19.5949
	n:	2	18	16	17	18	22	19	12	10	13	4	7	7	10	5	2		2		2	2	2										20	20	10
	Median:	35	45	45	40	60	55	60	67.5	82.5	55	77.5	65	55	70	75	75		95		82.5	92.5	80										46.25	64.5833	80
	Quart 1:	27.5	26.25	33.75	30	38.75	40	37.5	53.75	60	35	60	47.5	45	61.25	65	67.5		92.5		78.75	88.75	75										28.125	37.5	68.125
	Quart 3:	42.5	58.75	56.25	55	68.75	87.5	77.5	92.5	100	75	88.75	70	80	80	75	82.5		97.5		86.25	96.25	85										56.25	78.75	80
32 kHz	Genotype	ABR thresholds for 32 kHz sounds																																			32 kHz	Deltas		>	25	<	-25
ID	Week:	3	4	5	6	7	8	9	10	11	12	13	14	15	16	17	18	19	20	21	22	23	24	25	26	27	28	29	30	31	32		3-5	9-11	16-21			4	5	6	7	8	9	10	11	12	13	14	15
U160115-2#3	PSI KI	65	80	100		100	100																										81.6667					15	20		0	0
U160115-2#4	PSI KI	15	25	40		30	20	25	100	100																							26.6667	75				10	15		-10	-10	5	75	0
U160124-1#3	PSI KI		30	55		70	65	75	80																								42.5	77.5					25		15	-5	10	5
U160201-4#1	PSI KI		70	100	100	100	100																										85						30	0	0	0
U160201-4#2	PSI KI		25	35	40	45	45	50	100																								30	75					10	5	5	0	5	50
U160530-2#1	PSI KI		25	25			30	25	25	65	40	70	55	50	65	65	60																25	38.3333	63.3333				0			5	-5	0	40	-25	30	-15	-5
U160606#1	PSI KI				15		50	85	75	85	80	80	80	85	75	80					85	100	90											81.6667	77.5							35	35	-10	10	-5	0	0	5
U160606#3	PSI KI				20		20	30	35	25	25	30	45	50	50	65					80	100	85											30	57.5							0	10	5	-10	0	5	15	5
U160619-1#1	PSI KI		15				25		35	30	40	100	100	85																			15	32.5								10		10	-5	10	60	0	-15
U160713#3	PSI KI			35	45	40	100	100		100																							35	100						10	-5	60	0		0
U160713#4	PSI KI			45	50	60	60	60	55	50	65				65	65	90		100														45	55	80					5	10	0	0	-5	-5	15
U160719#1	PSI KI		45	55	60	55	100	100		100																							50	100					10	5	-5	45	0		0
U160719#2	PSI KI		65	90	85	70	100	100	100	100																							77.5	100					25	-5	-15	30	0	0	0
U160719#3	PSI KI		70	65	80	65	90	100	90	85	85																						67.5	91.6667					-5	15	-15	25	10	-10	-5	0
U160720#1	PSI KI		55		55	60	60	60																									55	60						0	5	0	0
U160720#3	PSI KI		40		60	60	70	70	60		80				100																		40	65	100					20	0	10	0	-10		20
U160720#4	PSI KI		50		50	75	65	70	65		65				75	75			100														50	67.5	83.3333					0	25	-10	5	-5		0
U160730#1	PSI KI		55	45	40	50	65	50			65		60	45	80																		50	50	80				-10	-5	10	15	-15			15		-5	-15
U160730#2	PSI KI		40	45	30	35	55	35			40		55	80	75																		42.5	35	75				5	-15	5	20	-20			5		15	25
U160730#4	PSI KI		35	30	25	30	40	55			45				100																		32.5	55	100				-5	-5	5	10	15			-10
U160730#6	PSI KI		15	25	20	30	80	30			30																						20	30					10	-5	10	50	-50			0
U160730#7	PSI KI		30	30	30	30	35	25			25		30	25	40																		30	25	40				0	0	0	5	-10			0		5	-5
	avg:	40	42.7778	51.25	47.3529	55.8333	62.5	60.2632	68.3333	74	52.6923	70	60.7143	60	72.5	70	75		100		82.5	100	87.5										45.0417	62.2083	75.6667
	SD:	35.3553	19.7203	25.1992	24.246	22.1127	27.635	27.6623	26.9961	29.7022	21.5653	29.4392	22.9907	23.4521	19.0394	7.07107	21.2132		0		3.53553	0	3.53553										20.1138	25.1709	18.3745
	n:	2	18	16	17	18	22	19	12	10	13	4	7	7	10	5	2		2		2	2	2										20	20	10
	Median:	40	40	45	45	57.5	62.5	60	70	85	45	75	55	50	75	65	75		100		82.5	100	87.5										42.5	62.5	78.75
	Quart 1:	27.5	26.25	33.75	30	36.25	41.25	32.5	50	53.75	40	60	50	47.5	65	65	67.5		100		81.25	100	86.25										30	37.5	66.25
	Quart 3:	52.5	55	57.5	60	68.75	87.5	80	92.5	100	65	85	70	82.5	78.75	75	82.5		100		83.75	100	88.75										51.25	78.5417	82.5
[truncated: 22 more columns]

## Sheet: Slopes
Rearranged data for calculation of slopes																																					Results from regression in SigmaStat 4.0
																																					Linear Regression	Saturday, March 31, 2018, 8:29:39 AM
Click									8 kHz									16 kHz									32 kHz										Data source: Data 1 in Regression.SNB
	WT			Injected KO			Injected KI			WT			Injected KO			Injected KI			WT			Injected KO			Injected KI			WT			Injected KO			Injected KI			ABR Threshold Click WT = 17.567 - (0.628 * Weeks)
Slope:	-0.627712			2.94968			4.85247			-0.474476			3.73853			5.40067			-0.358626			2.78012			4.00327		Slope:	-0.738484			3.05725			4.08519			N = 170
Pearson Correllation coefficient:	0.259			0.323			0.391			0.201			0.398			0.406			0.134			0.318			0.332			0.248			0.336			0.339			R = 0.259	Rsqr = 0.0670	Adj Rsqr = 0.0614
p-value:	<0.001			<0.001			<0.001			0.009			<0.001			<0.001			0.081			<0.001			<0.001			0.001			<0.001			<0.001			Standard Error of Estimate = 5.948
Weeks	ABR Threshold		Weeks	ABR Threshold		Weeks	ABR Threshold		Weeks	ABR Threshold		Weeks	ABR Threshold		Weeks	ABR Threshold		Weeks	ABR Threshold		Weeks	ABR Threshold		Weeks	ABR Threshold		Weeks	ABR Threshold		Weeks	ABR Threshold		Weeks	ABR Threshold				Coefficient	Std. Error	t	P
3	5		3	35		3	15		3	10		3	35		3	20		3	30		3	45		3	50		3	30		3	45		3	65			Constant	17.567	1.328	13.23	<0.001
3	5		3	20		3	5		3	10		3	15		3	15		3	25		3	20		3	20		3	30		3	20		3	15			Weeks	-0.628	0.181	-3.473	<0.001
3	10		3	20		4	65		3	20		3	10		4	60		3	35		3	30		4	90		3	35		3	30		4	80
3	10		3	15		4	10		3	15		3	10		4	15		3	35		3	25		4	20		3	35		3	30		4	25			Analysis of Variance:
3	10		3	20		4	15		3	10		3	20		4	10		3	25		3	30		4	30		3	30		3	45		4	30				DF	SS	MS	F	P
3	10		3	60		4	45		3	10		3	45		4	40		3	35		3	80		4	75		3	30		3	75		4	70			Regression	1	426.844	426.844	12.065	<0.001
3	10		3	55		4	25		3	10		3	60		4	30		3	45		3	70		4	25		3	30		3	80		4	25			Residual	168	5943.74	35.379
3	10		3	25		4	25		3	15		3	20		4	10		3	40		3	45		4	30		3	40		3	45		4	25			Total	169	6370.59	37.696
3	10		3	25		4	10		3	20		3	35		4	10		3	40		3	65		4	25		3	40		3	60		4	15
3	10		3	30		4	25		3	10		3	40		4	25		3	35		3	75		4	55		3	35		3	75		4	45			Normality Test (Shapiro-Wilk)	Failed	(P = <0.001)
3	10		3	40		4	30		3	10		3	40		4	45		3	25		3	60		4	80		3	25		3	65		4	65			Constant Variance Test (Spearman Rank Correlation):	Passed	(P = 0.336)
3	10		4	40		4	55		3	20		4	30		4	45		3	40		4	50		4	75		3	40		4	45		4	70			Power of performed test with alpha = 0.050: 0.928
3	15		4	20		4	40		3	5		4	10		4	45		3	25		4	15		4	55		3	30		4	20		4	55			=============================================================
3	20		4	20		4	45		3	5		4	10		4	35		3	25		4	30		4	60		3	25		4	25		4	40			Linear Regression	Saturday, March 31, 2018, 8:31:52 AM
3	20		4	15		4	35		3	20		4	10		4	35		3	40		4	20		4	55		3	40		4	30		4	50			Data source: Data 1 in Regression.SNB
3	20		4	20		4	50		3	5		4	15		4	40		3	25		4	35		4	50		3	30		4	45		4	55			ABR Threshold Click KO = 20.076 + (2.950 * Weeks)
3	25		4	75		4	20		3	5		4	70		4	20		3	25		4	100		4	40		3	25		4	100		4	40			N = 148
3	25		4	65		4	15		3	5		4	60		4	10		3	25		4	80		4	35		3	30		4	80		4	35			R = 0.323	Rsqr = 0.104	Adj Rsqr = 0.0982
4	20		4	15		4	5		4	15		4	5		4	5		4	30		4	35		4	15		4	35		4	25		4	15			Standard Error of Estimate = 21.968
4	35		4	40		4	15		4	30		4	35		4	10		4	55		4	60		4	25		4	55		4	55		4	30
4	20		4	50		5	80		4	15		4	50		5	75		4	35		4	55		5	85		4	35		4	50		5	100				Coefficient	Std. Error	t	P
4	20		4	50		5	15		4	15		4	45		5	25		4	40		4	65		5	45		4	35		4	55		5	40			Constant	20.076	5.427	3.699	<0.001
4	25		4	15		5	25		4	25		4	15		5	50		4	30		4	45		5	40		4	35		4	55		5	55			Weeks	2.95	0.715	4.124	<0.001
4	10		4	20		5	55		4	5		4	20		5	55		4	30		4	35		5	100		4	30		4	55		5	100
4	15		4	20		5	40		4	10		4	20		5	25		4	30		4	45		5	20		4	35		4	50		5	35			Analysis of Variance:
4	15		4	20		5	15		4	10		4	25		5	5		4	25		4	60		5	25		4	30		4	60		5	25				DF	SS	MS	F	P
4	20		4	20		5	10		4	15		4	10		5	15		4	35		4	30		5	45		4	35		4	30		5	35			Regression	1	8208.38	8208.38	17.009	<0.001
4	15		4	30		5	40		4	5		4	25		5	40		4	25		4	60		5	40		4	30		4	45		5	45			Residual	146	70459.7	482.601
4	10		4	25		5	25		4	5		4	15		5	30		4	25		4	55		5	55		4	30		4	45		5	55			Total	147	78668.1	535.157
4	10		5	50		5	40		4	10		5	40		5	60		4	25		5	60		5	85		4	35		5	55		5	90
4	10		5	25		5	40		4	15		5	30		5	45		4	30		5	50		5	60		4	35		5	50		5	65			Normality Test (Shapiro-Wilk)	Failed	(P = <0.001)
4	20		5	20		5	45		4	15		5	25		5	35		4	40		5	55		5	50		4	35		5	50		5	45			Constant Variance Test (Spearman Rank Correlation):	Failed	(P = 0.004)
4	10		5	20		5	20		4	5		5	25		5	25		4	25		5	50		5	55		4	25		5	45		5	45			Power of performed test with alpha = 0.050: 0.981
4	15		5	15		5	5		4	20		5	15		5	5		4	50		5	35		5	30		4	55		5	45		5	30			=============================================================
4	5		5	75		5	5		4	10		5	70		5	5		4	25		5	80		5	35		4	30		5	85		5	25			Linear Regression	Saturday, March 31, 2018, 8:34:35 AM
4	15		5	60		5	5		4	10		5	60		5	5		4	25		5	75		5	25		4	30		5	70		5	30			Data source: Data 1 in Regression.SNB
4	15		5	15		6	60		4	5		5	15		6	60		4	30		5	40		6	100		4	25		5	40		6	100			ABR Threshold Click KI = 5.015 + (4.852 * Weeks)
4	15		5	45		6	40		4	5		5	35		6	55		4	30		5	65		6	30		4	25		5	70		6	40			N = 134
5	15		5	60		6	5		5	5		5	60		6	5		5	30		5	80		6	30		5	25		5	80		6	15			R = 0.391	Rsqr = 0.153	Adj Rsqr = 0.146
5	10		5	20		6	5		5	15		5	15		6	5		5	35		5	45		6	15		5	30		5	45		6	20			Standard Error of Estimate = 25.097
5	15		5	40		6	10		5	30		5	40		6	20		5	30		5	85		6	30		5	30		5	75		6	45
5	25		5	25		6	55		5	25		5	20		6	35		5	35		5	35		6	45		5	30		5	45		6	50				Coefficient	Std. Error	t	P
5	20		5	30		6	30		5	25		5	30		6	30		5	30		5	65		6	55		5	20		5	60		6	60			Constant	5.015	7.471	0.671	0.503
5	10		5	50		6	35		5	10		5	70		6	55		5	30		5	100		6	75		5	30		5	100		6	85			Weeks	4.852	0.995	4.877	<0.001
5	10		5	15		6	65		5	10		5	5		6	55		5	30		5	45		6	80		5	30		5	30		6	80
5	15		5	30		6	40		5	5		5	30		6	45		5	30		5	65		6	55		5	30		5	50		6	55			Analysis of Variance:
5	15		5	60		6	45		5	15		5	55		6	45		5	35		5	80		6	55		5	40		5	80		6	60				DF	SS	MS	F	P
5	15		6	25		6	40		5	5		6	25		6	40		5	25		6	50		6	50		5	30		6	50		6	50			Regression	1	14983.4	14983.4	23.789	<0.001
5	20		6	20		6	25		5	15		6	30		6	30		5	35		6	70		6	40		5	40		6	60		6	40			Residual	132	83139.9	629.848
5	20		6	35		6	20		5	20		6	50		6	25		5	40		6	70		6	30		5	45		6	75		6	30			Total	133	98123.3	737.769
5	20		6	15		6	15		5	20		6	15		6	35		5	45		6	35		6	35		5	45		6	40		6	25
5	20		6	70		6	5		5	15		6	60		6	30		5	40		6	90		6	20		5	40		6	80		6	20			Normality Test (Shapiro-Wilk)	Failed	(P = 0.027)
5	5		6	60		6	10		5	5		6	60		6	10		5	25		6	75		6	20		5	25		6	85		6	30			Constant Variance Test (Spearman Rank Correlation):	Failed	(P = 0.002)
5	10		6	15		7	85		5	10		6	10		7	100		5	30		6	30		7	100		5	30		6	30		7	100			Power of performed test with alpha = 0.050: 0.997
5	20		6	40		7	10		5	15		6	35		7	10		5	40		6	65		7	10		5	25		6	65		7	30			=============================================================
5	10		6	75		7	40		5	5		6	60		7	50		5	20		6	85		7	65		5	25		6	100		7	70			Linear Regression	Saturday, March 31, 2018, 8:37:01 AM
5	10		6	35		7	60		5	10		6	25		7	60		5	35		6	55		7	100		5	30		6	50		7	100			Data source: Data 1 in Regression.SNB
5	15		6	40		7	55		5	10		6	35		7	70		5	35		6	90		7	60		5	30		6	80		7	45			ABR Threshold 8kHz WT = 13.627 - (0.474 * Weeks)
6	15		6	10		7	20		6	5		6	20		7	20		6	20		6	35		7	50		6	20		6	40		7	40			N = 170
6	15		6	20		7	50		6	5		6	35		7	50		6	25		6	75		7	60		6	25		6	60		7	60			R = 0.201	Rsqr = 0.0405	Adj Rsqr = 0.0347
6	25		6	40		7	30		6	20		6	55		7	40		6	40		6	75		7	60		6	30		6	75		7	55			Standard Error of Estimate = 5.868
6	25		6	15		7	30		6	20		6	20		7	75		6	30		6	45		7	90		6	35		6	40		7	70
6	30		6	30		7	55		6	25		6	35		7	85		6	35		6	45		7	90		6	40		6	60		7	65				Coefficient	Std. Error	t	P
6	15		6	70		7	45		6	10		6	65		7	50		6	35		6	75		7	60		6	30		6	85		7	60			Constant	13.627	1.31	10.403	<0.001
6	15		7	65		7	60		6	10		7	65		7	65		6	30		7	75		7	65		6	35		7	75		7	60			Weeks	-0.474	0.178	-2.661	0.009
6	5		7	20		7	60		6	10		7	5		7	50		6	35		7	25		7	70		6	35		7	20		7	75
6	15		7	15		7	45		6	10		7	10		7	35		6	35		7	30		7	60		6	30		7	30		7	50			Analysis of Variance:
6	10		7	15		7	20		6	5		7	20		7	15		6	25		7	35		7	30		6	30		7	35		7	35				DF	SS	MS	F	P
6	20		7	55		7	15		6	15		7	60		7	10		6	25		7	80		7	30		6	35		7	100		7	30			Regression	1	243.881	243.881	7.083	0.009
6	10		7	80		7	5		6	5		7	75		7	10		6	30		7	100		7	35		6	35		7	100		7	30			Residual	168	5784.94	34.434
6	5		7	70		7	10		6	5		7	55		7	10		6	30		7	75		7	35		6	30		7	85		7	30			Total	169	6028.82	35.674
6	15		7	15		8	85		6	5		7	25		8	100		6	25		7	55		8	100		6	25		7	45		8	100
6	10		7	70		8	5		6	5		7	45		8	10		6	25		7	75		8	20		6	15		7	75		8	20			Normality Test (Shapiro-Wilk)	Failed	(P = <0.001)
6	30		7	35		8	40		6	20		7	45		8	60		6	40		7	90		8	70		6	40		7	65		8	65			Constant Variance Test (Spearman Rank Correlation):	Failed	(P = 0.013)
6	5		7	20		8	60		6	5		7	15		8	60		6	20		7	40		8	100		6	20		7	40		8	100			Power of performed test with alpha = 0.050: 0.750
6	10		7	20		8	55		6	5		7	25		8	60		6	20		7	70		8	40		6	20		7	55		8	45			=============================================================
6	15		7	40		8	20		6	5		7	50		8	15		6	25		7	85		8	35		6	25		7	90		8	30			Linear Regression	Saturday, March 31, 2018, 8:39:00 AM
6	10		7	20		8	35		6	5		7	20		8	25		6	20		7	40		8	50		6	20		7	50		8	50			Data source: Data 1 in Regression.SNB
7	10		8	70		8	5		7	10		8	70		8	5		7	30		8	75		8	20		7	25		8	80		8	20			ABR Threshold 8kHz KO = 14.466 + (3.739 * Weeks)
7	15		8	15		8	10		7	15		8	5		8	5		7	30		8	30		8	20		7	30		8	30		8	25			N = 148
7	25		8	15		8	100		7	10		8	15		8	100		7	30		8	35		8	100		7	30		8	40		8	100			R = 0.398	Rsqr = 0.158	Adj Rsqr = 0.153
7	15		8	25		8	40		7	10		8	55		8	50		7	30		8	75		8	55		7	30		8	60		8	60			Standard Error of Estimate = 21.911
7	20		8	45		8	100		7	15		8	35		8	100		7	35		8	55		8	100		7	40		8	55		8	100
7	10		8	100		8	75		7	15		8	100		8	100		7	40		8	100		8	100		7	40		8	100		8	100				Coefficient	Std. Error	t	P
7	15		8	55		8	60		7	5		8	50		8	70		7	30		8	65		8	90		7	25		8	70		8	90			Constant	14.466	5.413	2.672	0.008
7	10		8	15		8	40		7	5		8	10		8	40		7	25		8	40		8	55		7	20		8	35		8	60			Weeks	3.739	0.713	5.241	<0.001
7	10		8	60		8	55		7	5		8	50		8	50		7	20		8	75		8	60		7	25		8	75		8	70
7	10		8	70		8	40		7	10		8	70		8	60		7	25		8	90		8	55		7	30		8	80		8	65			Analysis of Variance:
7	20		8	30		8	65		7	10		8	25		8	65		7	35		8	50		8	70		7	40		8	40		8	65				DF	SS	MS	F	P
7	10		8	45		8	20		7	5		8	50		8	30		7	20		8	100		8	55		7	20		8	100		8	55			Regression	1	13185.9	13185.9	27.465	<0.001
7	35		8	20		8	10		7	30		8	15		8	10		7	35		8	40		8	40		7	45		8	30		8	40			Residual	146	70095.2	480.104
7	10		8	25		8	65		7	10		8	25		8	60		7	35		8	65		8	80		7	35		8	65		8	80			Total	147	83281.1	566.538
7	10		8	45		8	5		7	10		8	60		8	5		7	30		8	85		8	35		7	30		8	85		8	35
7	10		8	15		9	15		7	5		8	20		9	10		7	20		8	40		9	30		7	20		8	30		9	25			Normality Test (Shapiro-Wilk)	Failed	(P = 0.011)
7	10		8	25		9	25		7	10		8	55		9	60		7	30		8	70		9	70		7	30		8	80		9	75			Constant Variance Test (Spearman Rank Correlation):	Failed	(P = 0.004)
7	15		8	60		9	60		7	5		8	55		9	65		7	15		8	85		9	60		7	20		8	90		9	50			Power of performed test with alpha = 0.050: 0.999
7	10		9	75		9	20		7	5		9	70		9	15		7	30		9	80		9	35		7	30		9	90		9	25
7	10		9	10		9	70		7	5		9	10		9	60		7	25		9	25		9	85		7	25		9	35		9	85			=============================================================
8	10		9	100		9	5		8	5		9	100		9	10		8	25		9	100		9	40		8	20		9	100		9	30			Linear Regression	Saturday, March 31, 2018, 8:40:31 AM
8	10		9	65		9	100		8	15		9	60		9	100		8	30		9	65		9	100		8	35		9	75		9	100			Data source: Data 1 in Regression.SNB
8	20		9	35		9	35		8	15		9	35		9	45		8	45		9	60		9	60		8	45		9	50		9	60			ABR Threshold 8kHz KI = 4.322 + (5.401 * Weeks)
8	20		9	70		9	100		8	20		9	65		9	100		8	30		9	85		9	100		8	40		9	90		9	100			N = 134
8	20		9	55		9	80		8	20		9	60		9	100		8	40		9	75		9	100		8	45		9	80		9	100			R = 0.406	Rsqr = 0.165	Adj Rsqr = 0.159
8	10		9	20		9	65		8	5		9	25		9	85		8	25		9	55		9	100		8	15		9	55		9	100			Standard Error of Estimate = 26.653
8	5		9	70		9	40		8	5		9	55		9	45		8	20		9	75		9	60		8	20		9	80		9	60
8	10		9	75		9	45		8	5		9	70		9	45		8	20		9	85		9	60		8	25		9	90		9	70				Coefficient	Std. Error	t	P
8	10		9	30		9	70		8	10		9	25		9	70		8	35		9	45		9	70		8	35		9	50		9	70			Constant	4.322	7.935	0.545	0.587
8	5		9	45		9	55		8	5		9	40		9	60		8	25		9	85		9	45		8	20		9	80		9	50			Weeks	5.401	1.057	5.111	<0.001
8	10		9	25		9	15		8	5		9	20		9	15		8	25		9	40		9	30		8	20		9	50		9	35
8	10		9	30		9	40		8	5		9	30		9	35		8	30		9	75		9	70		8	25		9	65		9	55			Analysis of Variance:
8	10		9	60		9	5		8	5		9	70		9	5		8	25		9	85		9	30		8	20		9	85		9	30				DF	SS	MS	F	P
8	10		9	20		9	10		8	10		9	35		9	10		8	30		9	35		9	30		8	25		9	30		9	25			Regression	1	18560.2	18560.2	26.126	<0.001
8	10		9	55		10	100		8	5		9	60		10	100		8	20		9	90		10	100		8	15		9	85		10	100			Residual	132	93773.4	710.405
8	20		10	80		10	55		8	15		10	70		10	60		8	30		10	85		10	75		8	35		10	90		10	80			Total	133	112334	844.613
8	15		10	15		10	70		8	5		10	15		10	70		8	25		10	35		10	100		8	25		10	35		10	100
8	5		10	100		10	20		8	5		10	100		10	10		8	30		10	100		10	20		8	20		10	100		10	25			Normality Test (Shapiro-Wilk)	Failed	(P = 0.037)
8	20		10	70		10	65		8	10		10	75		10	60		8	25		10	85		10	70		8	20		10	100		10	75			Constant Variance Test (Spearman Rank Correlation):	Failed	(P = <0.001)
8	15		10	40		10	20		8	5		10	35		10	25		8	25		10	65		10	35		8	25		10	65		10	35			Power of performed test with alpha = 0.050: 0.999
9	20		10	85		10	20		9	10		10	75		10	10		9	25		10	85		10	35		9	30		10	90		10	35
9	20		10	55		10	35		9	10		10	65		10	40		9	30		10	70		10	65		9	35		10	75		10	55			=============================================================
9	10		10	20		10	100		9	5		10	20		10	100		9	25		10	50		10	100		9	25		10	50		10	100			Linear Regression	Saturday, March 31, 2018, 8:43:33 AM
9	15		10	65		10	55		9	5		10	60		10	80		9	35		10	75		10	90		9	25		10	80		10	90			Data source: Data 1 in Regression.SNB
9	5		10	65		10	50		9	5		10	75		10	45		9	35		10	90		10	60		9	30		10	100		10	60			ABR Threshold 16kHz WT = 32.563 - (0.359 * Weeks)
9	5		10	45		10	60		9	15		10	30		10	65		9	35		10	60		10	65		9	35		10	45		10	65			N = 170
9	15		10	40		11	100		9	15		10	35		11	100		9	30		10	90		11	100		9	35		10	80		11	100			R = 0.134	Rsqr = 0.0180	Adj Rsqr = 0.0122
9	20		10	25		11	45		9	10		10	25		11	40		9	25		10	40		11	60		9	25		10	45		11	65			Standard Error of Estimate = 6.719
9	15		10	45		11	60		9	5		10	75		11	55		9	30		10	80		11	80		9	25		10	70		11	85
9	20		10	55		11	10		9	15		10	65		11	15		9	30		10	80		11	25		9	35		10	90		11	25				Coefficient	Std. Error	t	P
9	15		10	15		11	15		9	10		10	15		11	35		9	25		10	30		11	35		9	25		10	25		11	30			Constant	32.563	1.5	21.71	<0.001
9	10		10	35		11	100		9	10		10	40		11	100		9	40		10	30		11	100		9	35		10	35		11	100			Weeks	-0.359	0.204	-1.757	0.081
9	10		10	65		11	45		9	5		10	90		11	45		9	25		10	90		11	60		9	25		10	80		11	50
9	10		11	80		11	100		9	5		11	70		11	100		9	25		11	70		11	100		9	20		11	100		11	100			Analysis of Variance:
9	10		11	10		11	100		9	15		11	15		11	100		9	25		11	35		11	100		9	30		11	35		11	100				DF	SS	MS	F	P
9	10		11	100		11	60		9	10		11	100		11	100		9	20		11	100		11	85		9	30		11	100		11	85			Regression	1	139.326	139.326	3.086	0.081
9	10		11	85					9	10		11	100					9	40		11	100					9	35		11	100						Residual	168	7584.35	45.145
9	10		11	40					9	5		11	35					9	20		11	70					9	20		11	60						Total	169	7723.68	45.702
10	10		11	80					10	5		11	70					10	20		11	85					10	20		11	90
10	15		11	55					10	20		11	60					10	40		11	75					10	35		11	80						Normality Test (Shapiro-Wilk)	Failed	(P = <0.001)
10	20		11	20					10	10		11	30					10	35		11	60					10	30		11	60						Constant Variance Test (Spearman Rank Correlation):	Passed	(P = 0.393)
10	5		11	65					10	5		11	65					10	30		11	90					10	25		11	100						Power of performed test with alpha = 0.050: 0.415
10	5		11	55					10	5		11	70					10	30		11	85					10	25		11	100						The power of the performed test (0.415) is below the desired power of 0.800.
10	15		11	25					10	15		11	25					10	30		11	45					10	30		11	40						Less than desired power indicates you are less likely to detect a difference when one actually exists. Negative results should be interpreted cautiously.
10	10		11	45					10	5		11	55					10	25		11	75					10	20		11	75
10	5		11	25					10	5		11	25					10	30		11	30					10	20		11	35						=============================================================
10	20		11	40					10	15		11	45					10	40		11	85					10	45		11	75						Linear Regression	Saturday, March 31, 2018, 8:46:06 AM
10	5		11	55					10	5		11	65					10	20		11	80					10	20		11	80						Data source: Data 1 in Regression.SNB
10	5		11	30					10	5		11	40					10	25		11	70					10	25		11	70						ABR Threshold 16kHz KO = 42.810 + (2.780 * Weeks)
10	10		11	75					10	10		11	80					10	35		11	80					10	35		11	90						N = 148
10	10								10	5								10	25								10	25									R = 0.318	Rsqr = 0.101	Adj Rsqr = 0.0951
10	5								10	5								10	25								10	25									Standard Error of Estimate = 21.056
10	15								10	15								10	35								10	35
10	5								10	5								10	25								10	25										Coefficient	Std. Error	t	P
10	10								10	10								10	30								10	20									Constant	42.81	5.201	8.23	<0.001
11	5								11	5								11	25								11	25									Weeks	2.78	0.686	4.056	<0.001
11	15								11	10								11	25								11	30
11	10								11	10								11	35								11	25									Analysis of Variance:
11	5								11	5								11	25								11	20										DF	SS	MS	F	P
11	5								11	5								11	25								11	25									Regression	1	7291.81	7291.81	16.448	<0.001
11	15								11	15								11	40								11	35									Residual	146	64727.1	443.336
11	15								11	15								11	35								11	30									Total	147	72018.9	489.925
11	15								11	15								11	45								11	55
11	10								11	10								11	20								11	20									Normality Test (Shapiro-Wilk)	Failed	(P = 0.005)
11	5								11	5								11	35								11	30									Constant Variance Test (Spearman Rank Correlation):	Passed	(P = 0.877)
11	5								11	5								11	25								11	25									Power of performed test with alpha = 0.050: 0.978
11	10								11	10								11	25								11	25
11	10								11	10								11	35								11	30									=============================================================
11	5								11	5								11	35								11	25									Linear Regression	Saturday, March 31, 2018, 8:47:33 AM
11	5								11	5								11	25								11	20									Data source: Data 1 in Regression.SNB
11	15								11	15								11	35								11	35									ABR Threshold 16kHz KI = 28.133 + (4.003 * Weeks)
11	20								11	20								11	35								11	30									N = 134
																																					R = 0.332	Rsqr = 0.110	Adj Rsqr = 0.104
																																					Standard Error of Estimate = 24.968
																																						Coefficient	Std. Error	t	P
																																					Constant	28.133	7.433	3.785	<0.001
																																					Weeks	4.003	0.99	4.045	<0.001
																																					Analysis of Variance:
																																						DF	SS	MS	F	P
																																					Regression	1	10198	10198	16.358	<0.001
																																					Residual	132	82291.7	623.422
																																					Total	133	92489.7	695.412
																																					Normality Test (Shapiro-Wilk)	Failed	(P = 0.004)
																																					Constant Variance Test (Spearman Rank Correlation):	Passed	(P = 0.176)
																																					Power of performed test with alpha = 0.050: 0.977
																																					=============================================================
																																					Linear Regression	Saturday, March 31, 2018, 8:48:59 AM
																																					Data source: Data 1 in Regression.SNB
																																					ABR Threshold 32kHz WT = 34.801 - (0.738 * Weeks)
																																					N = 170
																																					R = 0.248	Rsqr = 0.0616	Adj Rsqr = 0.0560
																																					Standard Error of Estimate = 7.317
																																						Coefficient	Std. Error	t	P
																																					Constant	34.801	1.633	21.306	<0.001
																																					Weeks	-0.738	0.222	-3.322	0.001
																																					Analysis of Variance:
																																						DF	SS	MS	F	P
																																					Regression	1	590.787	590.787	11.035	0.001
																																					Residual	168	8994.51	53.539
																																					Total	169	9585.29	56.718
																																					Normality Test (Shapiro-Wilk)	Failed	(P = <0.001)
																																					Constant Variance Test (Spearman Rank Correlation):	Passed	(P = 0.282)
																																					Power of performed test with alpha = 0.050: 0.906
																																					=============================================================
																																					Linear Regression	Saturday, March 31, 2018, 8:50:06 AM
																																					Data source: Data 1 in Regression.SNB
																																					ABR Threshold 32kHz KO = 41.198 + (3.057 * Weeks)
																																					N = 148
																																					R = 0.336	Rsqr = 0.113	Adj Rsqr = 0.107
																																					Standard Error of Estimate = 21.804
																																						Coefficient	Std. Error	t	P
																																					Constant	41.198	5.386	7.649	<0.001
																																					Weeks	3.057	0.71	4.307	<0.001
																																					Analysis of Variance:
																																						DF	SS	MS	F	P
																																					Regression	1	8818	8818	18.549	<0.001
																																					Residual	146	69408.2	475.398
																																					Total	147	78226.2	532.151
																																					Normality Test (Shapiro-Wilk)	Failed	(P = 0.016)
																																					Constant Variance Test (Spearman Rank Correlation):	Passed	(P = 0.115)
																																					Power of performed test with alpha = 0.050: 0.988
																																					=============================================================
																																					Linear Regression	Saturday, March 31, 2018, 8:51:29 AM
																																					Data source: Data 1 in Regression.SNB
																																					ABR Threshold 32kHz KI = 27.059 + (4.085 * Weeks)
																																					N = 134
																																					R = 0.339	Rsqr = 0.115	Adj Rsqr = 0.108
																																					Standard Error of Estimate = 24.903
																																						Coefficient	Std. Error	t	P
																																					Constant	27.059	7.414	3.65	<0.001
																																					Weeks	4.085	0.987	4.138	<0.001
																																					Analysis of Variance:
																																						DF	SS	MS	F	P
																																					Regression	1	10619.7	10619.7	17.124	<0.001
																																					Residual	132	81860.9	620.159
																																					Total	133	92480.6	695.343
																																					Normality Test (Shapiro-Wilk)	Failed	(P = 0.009)
																																					Constant Variance Test (Spearman Rank Correlation):	Failed	(P = 0.028)
																																					Power of performed test with alpha = 0.050: 0.981
																																					=============================================================

## Sheet: One-way ANOVA
Arrange data for Kruskal-Wallis ANOVA on ranks in SigmaStat 4.0												3-5 week old mice, Clicks: Results from Kruskal-Wallis One Way ANOVA on ranks (SigmaStat 4.0)									Arranged data for Kruskal-Wallis ANOVA on ranks in SigmaStat 4.0
Age 3-5 W, Clicks			Age 3-5 W, 8kHz			Age 3-5 W, 16kHz			Age 3-5 W, 32kHz			Kruskal-Wallis One Way Analysis of Variance on Ranks	Wednesday, March 28, 2018, 3:28:40 AM								Click WT			Click InjKO			Click InjKI			8kHz WT			8kHz InjKO			8kHz InjKI			16kHz WT			16kHz InjKO			16kHz InjKI			32Hz WT
Type	Threshold		Type	Threshold		Type	Threshold		Type	Threshold		Data source: Data 1 in ABR Kruskal Wallis One Way ANOVA on ranks.SNB									Age	Threshold		Age	Threshold		Age	Threshold		Age	Threshold		Age	Threshold		Age	Threshold		Age	Threshold		Age	Threshold		Age	Threshold		Age	Threshold
WT	15		WT	10		WT	30		WT	30		Dependent Variable: Threshold (3-5w Clicks)									3-5W	15		3-5W	41.6667		3-5W	53.3333		3-5W	10		3-5W	35		3-5W	51.6667		3-5W	30		3-5W	51.6667		3-5W	75		3-5W	30
WT	18.3333		WT	18.3333		WT	38.3333		WT	38.3333		Normality Test (Shapiro-Wilk):	Passed	(P = 0.219)							3-5W	18.3333		3-5W	21.6667		3-5W	10		3-5W	18.3333		3-5W	18.3333		3-5W	18.3333		3-5W	38.3333		3-5W	28.3333		3-5W	28.3333		3-5W	38.3333
WT	20		WT	21.6667		WT	33.3333		WT	33.3333		Equal Variance Test (Brown-Forsythe):	Failed	(P < 0.050)							3-5W	20		3-5W	20		3-5W	20		3-5W	21.6667		3-5W	15		3-5W	30		3-5W	33.3333		3-5W	38.3333		3-5W	35		3-5W	33.3333
WT	22.5		WT	20		WT	37.5		WT	32.5											3-5W	22.5		3-5W	16.6667		3-5W	50		3-5W	20		3-5W	15		3-5W	47.5		3-5W	37.5		3-5W	31.6667		3-5W	87.5		3-5W	32.5
WT	22.5		WT	25		WT	30		WT	27.5		Group	N	Missing	Median	0.25	0.75				3-5W	22.5		3-5W	18.3333		3-5W	32.5		3-5W	25		3-5W	16.6667		3-5W	27.5		3-5W	30		3-5W	33.3333		3-5W	22.5		3-5W	27.5
WT	8.33333		WT	10		WT	31.6667		WT	31.6667		WT	20	0	15	11.667	18.333				3-5W	8.33333		3-5W	70		3-5W	20		3-5W	10		3-5W	61.6667		3-5W	7.5		3-5W	31.6667		3-5W	86.6667		3-5W	27.5		3-5W	31.6667
WT	11.6667		WT	10		WT	28.3333		WT	31.6667		InjKO	18	0	28.75	19.583	41.875				3-5W	11.6667		3-5W	60		3-5W	10		3-5W	10		3-5W	60		3-5W	10		3-5W	28.3333		3-5W	75		3-5W	25		3-5W	31.6667
WT	13.3333		WT	8.33333		WT	30		WT	30		Inj KI	20	0	28.75	10	43.75				3-5W	13.3333		3-5W	18.3333		3-5W	10		3-5W	8.33333		3-5W	13.3333		3-5W	15		3-5W	30		3-5W	40		3-5W	45		3-5W	30
WT	15		WT	13.3333		WT	38.3333		WT	35											3-5W	15		3-5W	36.6667		3-5W	40		3-5W	13.3333		3-5W	35		3-5W	40		3-5W	38.3333		3-5W	63.3333		3-5W	40		3-5W	35
WT	16.6667		WT	8.33333		WT	30		WT	33.3333		H = 16.313 with 2 degrees of freedom. (P = <0.001)									3-5W	16.6667		3-5W	46.6667		3-5W	25		3-5W	8.33333		3-5W	50		3-5W	27.5		3-5W	30		3-5W	70		3-5W	55		3-5W	33.3333
WT	18.3333		WT	13.3333		WT	33.3333		WT	36.6667		The differences in the median values among the treatment groups are greater than would be expected by chance; there is a statistically significant difference (P = <0.001)									3-5W	18.3333		3-5W	36.6667		3-5W	35		3-5W	13.3333		3-5W	33.3333		3-5W	52.5		3-5W	33.3333		3-5W	56.6667		3-5W	82.5		3-5W	36.6667
WT	15		WT	13.3333		WT	33.3333		WT	38.3333		To isolate the group or groups that differ from the others use a multiple comparison procedure.									3-5W	15		3-5W	27.5		3-5W	47.5		3-5W	13.3333		3-5W	27.5		3-5W	45		3-5W	33.3333		3-5W	65		3-5W	67.5		3-5W	38.3333
WT	13.3333		WT	15		WT	33.3333		WT	35		All Pairwise Multiple Comparison Procedures (Dunn's Method) :									3-5W	13.3333		3-5W	22.5		3-5W	40		3-5W	15		3-5W	20		3-5W	45		3-5W	33.3333		3-5W	35		3-5W	55		3-5W	35
WT	20		WT	16.6667		WT	40		WT	38.3333											3-5W	20		3-5W	25		3-5W	45		3-5W	16.6667		3-5W	25		3-5W	35		3-5W	40		3-5W	55		3-5W	60		3-5W	38.3333
WT	8.33333		WT	5		WT	25		WT	26.6667		Comparison	Diff of Ranks	Q	P	P<0.050					3-5W	8.33333		3-5W	35		3-5W	35		3-5W	5		3-5W	47.5		3-5W	35		3-5W	25		3-5W	80		3-5W	55		3-5W	26.6667
WT	10		WT	11.6667		WT	35		WT	36.6667		InjKO vs WT	21.444	3.909	<0.001	Yes					3-5W	10		3-5W	17.5		3-5W	47.5		3-5W	11.6667		3-5W	7.5		3-5W	37.5		3-5W	35		3-5W	37.5		3-5W	50		3-5W	36.6667
WT	15		WT	15		WT	35		WT	31.6667		InjKO vs Inj KI	6.669	1.216	0.672	No					3-5W	15		3-5W	30		3-5W	20		3-5W	15		3-5W	27.5		3-5W	22.5		3-5W	35		3-5W	62.5		3-5W	47.5		3-5W	31.6667
WT	11.6667		WT	6.66667		WT	23.3333		WT	28.3333		Inj KI vs WT	14.775	2.767	0.017	Yes					3-5W	11.6667		3-5W	42.5		3-5W	10		3-5W	6.66667		3-5W	35		3-5W	7.5		3-5W	23.3333		3-5W	67.5		3-5W	32.5		3-5W	28.3333
WT	11.6667		WT	6.66667		WT	30		WT	26.6667											3-5W	11.6667		9-11W	78.3333		3-5W	5		3-5W	6.66667		9-11W	70		3-5W	5		3-5W	30		9-11W	78.3333		3-5W	25		3-5W	26.6667
WT	13.3333		WT	6.66667		WT	30		WT	28.3333		Note: The multiple comparisons on ranks do not include an adjustment for ties.									3-5W	13.3333		9-11W	11.6667		3-5W	10		3-5W	6.66667		9-11W	13.3333		3-5W	7.5		3-5W	30		9-11W	31.6667		3-5W	25		3-5W	28.3333
InjKO	41.6667		InjKO	35		InjKO	51.6667		InjKO	48.3333											9-11W	7.5		9-11W	100		9-11W	71.6667		9-11W	5		9-11W	100		9-11W	70		9-11W	22.5		9-11W	100		9-11W	76.6667		9-11W	22.5
InjKO	21.6667		InjKO	18.3333		InjKO	28.3333		InjKO	30		3-5 week old mice, 8 kHz: Results from Kruskal-Wallis One Way ANOVA on ranks (SigmaStat 4.0)									9-11W	15		9-11W	73.3333		9-11W	40		9-11W	15		9-11W	78.3333		9-11W	60		9-11W	32.5		9-11W	83.3333		9-11W	72.5		9-11W	32.5
InjKO	20		InjKO	15		InjKO	38.3333		InjKO	35		Kruskal-Wallis One Way Analysis of Variance on Ranks	Wednesday, March 28, 2018, 3:23:36 AM								9-11W	20		9-11W	38.3333		9-11W	65		9-11W	10		9-11W	35		9-11W	67.5		9-11W	25		9-11W	65		9-11W	80		9-11W	30
InjKO	16.6667		InjKO	15		InjKO	31.6667		InjKO	35		Data source: Data 1 in ABR Kruskal Wallis One Way ANOVA on ranks.SNB									9-11W	20		9-11W	78.3333		9-11W	28.3333		9-11W	10		9-11W	70		9-11W	21.6667		9-11W	30		9-11W	85		9-11W	38.3333		9-11W	35
InjKO	18.3333		InjKO	16.6667		InjKO	33.3333		InjKO	45		Dependent Variable: Threshold (3-5w 8kHz)									9-11W	10		9-11W	55		9-11W	65		9-11W	5		9-11W	61.6667		9-11W	58.3333		9-11W	25		9-11W	73.3333		9-11W	78.3333		9-11W	25
InjKO	70		InjKO	61.6667		InjKO	86.6667		InjKO	86.6667		Normality Test (Shapiro-Wilk):	Passed	(P = 0.351)							9-11W	15		9-11W	20		9-11W	11.6667		9-11W	8.33333		9-11W	25		9-11W	16.6667		9-11W	35		9-11W	55		9-11W	33.3333		9-11W	26.6667
InjKO	60		InjKO	60		InjKO	75		InjKO	76.6667		Equal Variance Test (Brown-Forsythe):	Failed	(P < 0.050)							9-11W	5		9-11W	66.6667		9-11W	17.5		9-11W	5		9-11W	60		9-11W	22.5		9-11W	30		9-11W	80		9-11W	35		9-11W	25
InjKO	18.3333		InjKO	13.3333		InjKO	40		InjKO	36.6667											9-11W	5		9-11W	65		9-11W	100		9-11W	8.33333		9-11W	71.6667		9-11W	100		9-11W	30		9-11W	86.6667		9-11W	100		9-11W	28.3333
InjKO	36.6667		InjKO	35		InjKO	63.3333		InjKO	61.6667		Group	N	Missing	Median	0.25	0.75				9-11W	15		9-11W	33.3333		9-11W	38.3333		9-11W	15		9-11W	26.6667		9-11W	43.3333		9-11W	33.3333		9-11W	50		9-11W	61.6667		9-11W	33.3333
InjKO	46.6667		InjKO	50		InjKO	70		InjKO	68.3333		WT	20	0	12.5	8.333	16.25				9-11W	15		9-11W	43.3333		9-11W	100		9-11W	10		9-11W	43.3333		9-11W	100		9-11W	28.3333		9-11W	83.3333		9-11W	100		9-11W	25
InjKO	36.6667		InjKO	33.3333		InjKO	56.6667		InjKO	55		InjKO	18	0	27.5	16.25	38.125				9-11W	11.6667		9-11W	25		9-11W	93.3333		9-11W	8.33333		9-11W	23.3333		9-11W	100		9-11W	35		9-11W	36.6667		9-11W	100		9-11W	33.3333
InjKO	27.5		InjKO	27.5		InjKO	65		InjKO	65		Inj KI	20	0	28.75	11.25	43.75				9-11W	16.6667		9-11W	38.3333		9-11W	60		9-11W	13.3333		9-11W	50		9-11W	88.3333		9-11W	30		9-11W	80		9-11W	91.6667		9-11W	33.3333
InjKO	22.5		InjKO	20		InjKO	35		InjKO	50											9-11W	8.33333		9-11W	56.6667		9-11W	40		9-11W	6.66667		9-11W	66.6667		9-11W	45		9-11W	26.6667		9-11W	81.6667		9-11W	60		9-11W	25
InjKO	25		InjKO	25		InjKO	55		InjKO	55		H = 15.939 with 2 degrees of freedom. (P = <0.001)									9-11W	6.66667		9-11W	17.5		9-11W	47.5		9-11W	6.66667		9-11W	25		9-11W	45		9-11W	30		9-11W	32.5		9-11W	60		9-11W	28.3333
InjKO	35		InjKO	47.5		InjKO	80		InjKO	80		The differences in the median values among the treatment groups are greater than would be expected by chance; there is a statistically significant difference (P = <0.001)									9-11W	10		9-11W	32.5		9-11W	65		9-11W	8.33333		9-11W	40		9-11W	67.5		9-11W	28.3333		9-11W	50		9-11W	67.5		9-11W	28.3333
InjKO	17.5		InjKO	7.5		InjKO	37.5		InjKO	30		To isolate the group or groups that differ from the others use a multiple comparison procedure.									9-11W	10		9-11W	65		9-11W	55		9-11W	6.66667		9-11W	76.6667		9-11W	60		9-11W	28.3333		9-11W	86.6667		9-11W	45		9-11W	25
InjKO	30		InjKO	27.5		InjKO	62.5		InjKO	47.5		All Pairwise Multiple Comparison Procedures (Dunn's Method) :									9-11W	6.66667		16-21W	95		9-11W	15		9-11W	8.33333		16-21W	81.25		9-11W	15		9-11W	28.3333		16-21W	100		9-11W	30		9-11W	26.6667
InjKO	42.5		InjKO	35		InjKO	67.5		InjKO	62.5											9-11W	10		16-21W	25		9-11W	40		9-11W	10		16-21W	25		9-11W	35		9-11W	26.6667		16-21W	55		9-11W	70		9-11W	28.3333
Inj KI	53.3333		Inj KI	51.6667		Inj KI	75		Inj KI	81.6667		Comparison	Diff of Ranks	Q	P	P<0.050					9-11W	10		16-21W	35		9-11W	5		9-11W	10		16-21W	45		9-11W	5		9-11W	33.3333		16-21W	70		9-11W	30		9-11W	31.6667
Inj KI	10		Inj KI	18.3333		Inj KI	28.3333		Inj KI	26.6667		InjKO vs WT	19.822	3.613	<0.001	Yes					9-11W	13.3333		16-21W	83.3333		9-11W	10		9-11W	11.6667		16-21W	90		9-11W	10		9-11W	28.3333		16-21W	91.6667		9-11W	30		9-11W	23.3333
Inj KI	20		Inj KI	30		Inj KI	35		Inj KI	42.5		InjKO vs Inj KI	2.572	0.469	1	No					16-21W	23.75		16-21W	61.6667		16-21W	45		16-21W	22.5		16-21W	53.3333		16-21W	41.6667		16-21W	40		16-21W	75		16-21W	65		16-21W	42.5
Inj KI	50		Inj KI	47.5		Inj KI	87.5		Inj KI	85		Inj KI vs WT	17.25	3.23	0.004	Yes					16-21W	10		16-21W	82.5		16-21W	65		16-21W	11.25		16-21W	73.75		16-21W	62.5		16-21W	30		16-21W	100		16-21W	80		16-21W	32.5
Inj KI	32.5		Inj KI	27.5		Inj KI	22.5		Inj KI	30											16-21W	13.3333		16-21W	47.5		16-21W	60		16-21W	12.5		16-21W	60		16-21W	55		16-21W	38.3333		16-21W	75		16-21W	55		16-21W	32.5
Inj KI	20		Inj KI	7.5		Inj KI	27.5		Inj KI	25		Note: The multiple comparisons on ranks do not include an adjustment for ties.									16-21W	11.6667		16-21W	90		16-21W	100		16-21W	11.6667		16-21W	90		16-21W	82.5		16-21W	32.5		16-21W	100		16-21W	77.5		16-21W	28.3333
Inj KI	10		Inj KI	10		Inj KI	25		Inj KI	15											16-21W	12.5					16-21W	63.75		16-21W	10					16-21W	100		16-21W	43.3333					16-21W	100		16-21W	35
Inj KI	10		Inj KI	15		Inj KI	45		Inj KI	35		3-5 week old mice, 16kHz: Results from Kruskal-Wallis One Way ANOVA on ranks (SigmaStat 4.0)									16-21W	19.1667					16-21W	100		16-21W	18.3333					16-21W	85		16-21W	54.1667					16-21W	80		16-21W	41.6667
Inj KI	40		Inj KI	40		Inj KI	40		Inj KI	45		Kruskal-Wallis One Way Analysis of Variance on Ranks	Wednesday, March 28, 2018, 3:32:29 AM								16-21W	15.8333					16-21W	73.3333		16-21W	11.6667					16-21W	90		16-21W	36.6667					16-21W	80		16-21W	30.8333
Inj KI	25		Inj KI	27.5		Inj KI	55		Inj KI	50		Data source: Data 1 in ABR Kruskal Wallis One Way ANOVA on ranks.SNB									16-21W	10					16-21W	65		16-21W	9.16667					16-21W	60		16-21W	32.5					16-21W	80		16-21W	29.1667
Inj KI	35		Inj KI	52.5		Inj KI	82.5		Inj KI	77.5		Dependent Variable: Threshold (3-5w 16kHz)									16-21W	14.1667					16-21W	40		16-21W	8.33333					16-21W	100		16-21W	35.8333					16-21W	100		16-21W	30.8333
Inj KI	47.5		Inj KI	45		Inj KI	67.5		Inj KI	67.5		Normality Test (Shapiro-Wilk):	Passed	(P = 0.050)							16-21W	20					16-21W	90		16-21W	13.3333					16-21W	15		16-21W	41.6667					16-21W	35		16-21W	33.3333
Inj KI	40		Inj KI	45		Inj KI	55		Inj KI	55		Equal Variance Test (Brown-Forsythe):	Failed	(P < 0.050)													16-21W	10
Inj KI	45		Inj KI	35		Inj KI	60		Inj KI	40
Inj KI	35		Inj KI	35		Inj KI	55		Inj KI	50		Group	N	Missing	Median	0.25	0.75
Inj KI	47.5		Inj KI	37.5		Inj KI	50		Inj KI	50		WT	20	0	32.5	30	35
Inj KI	20		Inj KI	22.5		Inj KI	47.5		Inj KI	42.5		InjKO	18	0	55.833	36.875	68.125
Inj KI	10		Inj KI	7.5		Inj KI	32.5		Inj KI	32.5		Inj KI	20	0	46.25	27.708	58.75
Inj KI	5		Inj KI	5		Inj KI	25		Inj KI	20
Inj KI	10		Inj KI	7.5		Inj KI	25		Inj KI	30		H = 13.955 with 2 degrees of freedom. (P = <0.001)
												The differences in the median values among the treatment groups are greater than would be expected by chance; there is a statistically significant difference (P = <0.001)
												To isolate the group or groups that differ from the others use a multiple comparison procedure.
												All Pairwise Multiple Comparison Procedures (Dunn's Method) :
												Comparison	Diff of Ranks	Q	P	P<0.050
												InjKO vs WT	20.325	3.705	<0.001	Yes
												InjKO vs Inj KI	8.675	1.581	0.342	No
												Inj KI vs WT	11.65	2.182	0.087	No
												Note: The multiple comparisons on ranks do not include an adjustment for ties.
												3-5 week old mice, 32kHz: Results from Kruskal-Wallis One Way ANOVA on ranks (SigmaStat 4.0)
												Kruskal-Wallis One Way Analysis of Variance on Ranks	Wednesday, March 28, 2018, 3:34:39 AM
												Data source: Data 1 in ABR Kruskal Wallis One Way ANOVA on ranks.SNB
												Dependent Variable: Threshold (3-5w 32kHz)
												Normality Test (Shapiro-Wilk):	Failed	(P < 0.050)
												Group	N	Missing	Median	0.25	0.75
												WT	20	0	32.083	28.75	36.25
												InjKO	18	0	52.5	36.25	65.833
												Inj KI	20	0	42.5	30	53.75
												H = 15.098 with 2 degrees of freedom. (P = <0.001)
												The differences in the median values among the treatment groups are greater than would be expected by chance; there is a statistically significant difference (P = <0.001)
												To isolate the group or groups that differ from the others use a multiple comparison procedure.
												All Pairwise Multiple Comparison Procedures (Dunn's Method) :
												Comparison	Diff of Ranks	Q	P	P<0.050
												InjKO vs WT	21.175	3.86	<0.001	Yes
												InjKO vs Inj KI	9.275	1.691	0.273	No
												Inj KI vs WT	11.9	2.228	0.078	No
												Note: The multiple comparisons on ranks do not include an adjustment for ties.

[truncated: 1 more sheets: Fisher's Exact Test]
