# Supplementary material for: Gene therapy for hereditary hearing loss by SLC26A4 mutations in mice reveals distinct functional roles of pendrin in normal hearing
Source: Theranostics. 2019 Sep 23;9(24):7184–99. doi: 10.7150/thno.38032 (PMC6831294; doi:10.7150/thno.38032)
Supplement: Supplementary file 3 — Supplementary excel for statistics. [file thnov09p7184s3.xlsx]

## Sheet: Read me
Abbreviations
WT	Slc26a4+/+
KO	Slc26a4∆/∆
InjKO	rAAV2/1-Slc26a4-tGFP injected Slc26a4∆/∆
KI	Slc26a4tm1Dontuh/tm1Dontuh
InjKI	rAAV2/1-Slc26a4-tGFP injected Slc26a4tm1Dontuh/tm1Dontuh

## Sheet: Figure 4BCD
Raw Data and Summary of Statistics								Scala media area data rearranged for two-way ANOVA in SigmaStat 4.0							Results from two-way ANOVA (SigmaStat 4.0)
Scala media area (㎛2)								Type	Age	Scala media area					Two Way Analysis of Variance	Friday, March 23, 2018, 4:50:45 AM
Age	No.	WT	KO	InjKO	KI	In KI		WT	E14.5	897.155					Data source: Data 1 in Scala media area.SNB
E14.5	1	897.155	1700.09	430.143	1831.18	1515.74		WT	E14.5	880.769					Balanced Design
	2	880.769	1806.6	626.78	1794.31	405.563		WT	E14.5	757.871					Dependent Variable: Scala media area
	3	757.871	3199.44	880.769	2048.3	1884.44		KO	E14.5	1700.09					Normality Test (Shapiro-Wilk):	Passed	(P = 0.066)
	Average:	845.265	2235.38	645.897	1891.26	1268.58		KO	E14.5	1806.6					Equal Variance Test (Brown-Forsythe):	Passed	(P = 0.495)
	SD:	76.1277	836.603	225.92	137.241	769.794		KO	E14.5	3199.44
	n:	3	3	3	3	3		Inj KO	E14.5	430.143					Source of Variation	DF	SS	MS	F	P
	Ratio to WT:		2.64459	0.764136	2.23748	1.50081		Inj KO	E14.5	626.78					Type	4	5.25688e+08	1.31422e+08	435.928	<0.001
								Inj KO	E14.5	880.769					Age	2	5.29714e+08	2.64857e+08	878.534	<0.001
Age	No.	WT	KO	InjKO	KI	InjKI		KI	E14.5	1831.18					Type x Age	8	2.43762e+08	3.04702e+07	101.07	<0.001
E16.5	1	835.706	9016.62	1814.79	7828.6	1671.41		KI	E14.5	1794.31					Residual	30	9.04428e+06	301476
	2	1429.71	8819.98	1413.33	10393.1	1855.76		KI	E14.5	2048.3					Total	44	1.30821e+09	2.9732e+07
	3	1769.73	9155.9	1552.61	8258.75	2048.3		Inj KI	E14.5	1515.74
	Average:	1345.05	8997.5	1593.58	8826.81	1858.49		Inj KI	E14.5	405.563					Main effects cannot be properly interpreted if significant interaction is determined. This is because the size of a factor's effect depends upon the level of the other factor.
	SD:	472.733	168.775	203.844	1373.37	188.458		Inj KI	E14.5	1884.44					The effect of different levels of Type depends on what level of Age is present. There is a statistically significant interaction between Type and Age. (P = <0.001)
	n:	3	3	3	3	3		WT	E16.5	835.706					Power of performed test with alpha = 0.0500: for Type : 1.000
	Ratio to WT:		6.68934	1.18477	6.56244	1.38173		WT	E16.5	1429.71					Power of performed test with alpha = 0.0500: for Age : 1.000
								WT	E16.5	1769.73					Power of performed test with alpha = 0.0500: for Type x Age : 1.000
Age	No.	WT	KO	InjKO	KI	InjKI		KO	E16.5	9016.62
P0	1	3404.27	19172.1	5354.26	14686.3	4735.67		KO	E16.5	8819.98					Least square means for Type :
	2	3686.94	18844.4	6333.34	14842	4567.71		KO	E16.5	9155.9					Group	Mean
	3	4051.54	19991.4	6189.96	14346.3	5284.61		Inj KO	E16.5	1814.79					WT	1968.19
	Average:	3714.25	19336	5959.19	14624.9	4862.66		Inj KO	E16.5	1413.33					KO	10189.6
	SD:	324.495	590.82	528.768	253.493	374.945		Inj KO	E16.5	1552.61					Inj KO	2732.89
	n:	3	3	3	3	3		KI	E16.5	7828.6					KI	8447.64
	Ratio to WT:		5.20588	1.60441	3.9375	1.30919		KI	E16.5	10393.1					Inj KI	2663.24
								KI	E16.5	8258.75					Std Err of LS Mean = 183.023
								Inj KI	E16.5	1671.41
								Inj KI	E16.5	1855.76					Least square means for Age :
								Inj KI	E16.5	2048.3					Group	Mean
								WT	P0	3404.27					E14.5	1377.28
								WT	P0	3686.94					E16.5	4524.28
								WT	P0	4051.54					P0	9699.38
								KO	P0	19172.1					Std Err of LS Mean = 141.769
								KO	P0	18844.4
								KO	P0	19991.4					Least square means for Type x Age :
								Inj KO	P0	5354.26					Group	Mean
								Inj KO	P0	6333.34					WT x E14.5	845.265
								Inj KO	P0	6189.96					WT x E16.5	1345.05
								KI	P0	14686.3					WT x P0	3714.25
								KI	P0	14842					KO x E14.5	2235.38
								KI	P0	14346.3					KO x E16.5	8997.5
								Inj KI	P0	4735.67					KO x P0	19336
								Inj KI	P0	4567.71					Inj KO x E14.5	645.897
								Inj KI	P0	5284.61					Inj KO x E16.5	1593.58
															Inj KO x P0	5959.19
															KI x E14.5	1891.26
															KI x E16.5	8826.81
															KI x P0	14624.9
															Inj KI x E14.5	1268.58
															Inj KI x E16.5	1858.49
															Inj KI x P0	4862.66
															Std Err of LS Mean = 317.005
															All Pairwise Multiple Comparison Procedures (Bonferroni t-test):
															Comparisons for factor: Type
															Comparison	Diff of Means	t	P	P<0.050
															KO vs. WT	8221.42	31.763	<0.001	Yes
															KO vs. Inj KI	7526.36	29.078	<0.001	Yes
															KO vs. Inj KO	7456.72	28.809	<0.001	Yes
															KO vs. KI	1741.96	6.73	<0.001	Yes
															KI vs. WT	6479.46	25.033	<0.001	Yes
															KI vs. Inj KI	5784.4	22.348	<0.001	Yes
															KI vs. Inj KO	5714.76	22.079	<0.001	Yes
															Inj KO vs. WT	764.699	2.954	0.06	No
															Inj KO vs. Inj KI	69.642	0.269	1	Do Not Test
															Inj KI vs. WT	695.056	2.685	0.117	Do Not Test
															Comparisons for factor: Age
															Comparison	Diff of Means	t	P	P<0.050
															P0 vs. E14.5	8322.11	41.509	<0.001	Yes
															P0 vs. E16.5	5175.1	25.812	<0.001	Yes
															E16.5 vs. E14.5	3147.01	15.696	<0.001	Yes
															Comparisons for factor: Age within WT
															Comparison	Diff of Means	t	P	P<0.050
															P0 vs. E14.5	2868.99	6.4	<0.001	Yes
															P0 vs. E16.5	2369.2	5.285	<0.001	Yes
															E16.5 vs. E14.5	499.785	1.115	0.821	No
															Comparisons for factor: Age within KO
															Comparison	Diff of Means	t	P	P<0.050
															P0 vs. E14.5	17100.6	38.144	<0.001	Yes
															P0 vs. E16.5	10338.5	23.061	<0.001	Yes
															E16.5 vs. E14.5	6762.12	15.084	<0.001	Yes
															Comparisons for factor: Age within Inj KO
															Comparison	Diff of Means	t	P	P<0.050
															P0 vs. E14.5	5313.29	11.852	<0.001	Yes
															P0 vs. E16.5	4365.61	9.738	<0.001	Yes
															E16.5 vs. E14.5	947.68	2.114	0.129	No
															Comparisons for factor: Age within KI
															Comparison	Diff of Means	t	P	P<0.050
															P0 vs. E14.5	12733.6	28.403	<0.001	Yes
															P0 vs. E16.5	5798.06	12.933	<0.001	Yes
															E16.5 vs. E14.5	6935.54	15.47	<0.001	Yes
															Comparisons for factor: Age within Inj KI
															Comparison	Diff of Means	t	P	P<0.050
															P0 vs. E14.5	3594.08	8.017	<0.001	Yes
															P0 vs. E16.5	3004.17	6.701	<0.001	Yes
															E16.5 vs. E14.5	589.91	1.316	0.595	No
															Comparisons for factor: Type within E14.5
															Comparison	Diff of Means	t	P	P<0.050
															KO vs. Inj KO	1589.48	3.545	0.013	Yes
															KO vs. WT	1390.11	3.101	0.042	Yes
															KO vs. Inj KI	966.798	2.157	0.392	No
															KO vs. KI	344.114	0.768	1	Do Not Test
															KI vs. Inj KO	1245.37	2.778	0.093	No
															KI vs. WT	1046	2.333	0.265	Do Not Test
															KI vs. Inj KI	622.683	1.389	1	Do Not Test
															Inj KI vs. Inj KO	622.683	1.389	1	Do Not Test
															Inj KI vs. WT	423.315	0.944	1	Do Not Test
															WT vs. Inj KO	199.368	0.445	1	Do Not Test
															Comparisons for factor: Type within E16.5
															Comparison	Diff of Means	t	P	P<0.050
															KO vs. WT	7652.45	17.069	<0.001	Yes
															KO vs. Inj KO	7403.92	16.515	<0.001	Yes
															KO vs. Inj KI	7139.01	15.924	<0.001	Yes
															KO vs. KI	170.692	0.381	1	No
															KI vs. WT	7481.76	16.689	<0.001	Yes
															KI vs. Inj KO	7233.23	16.134	<0.001	Yes
															KI vs. Inj KI	6968.32	15.543	<0.001	Yes
															Inj KI vs. WT	513.441	1.145	1	No
															Inj KI vs. Inj KO	264.913	0.591	1	Do Not Test
															Inj KO vs. WT	248.527	0.554	1	Do Not Test
															Comparisons for factor: Type within P0
															Comparison	Diff of Means	t	P	P<0.050
															KO vs. WT	15621.7	34.846	<0.001	Yes
															KO vs. Inj KI	14473.3	32.284	<0.001	Yes
															KO vs. Inj KO	13376.8	29.838	<0.001	Yes
															KO vs. KI	4711.09	10.508	<0.001	Yes
															KI vs. WT	10910.6	24.337	<0.001	Yes
															KI vs. Inj KI	9762.2	21.775	<0.001	Yes
															KI vs. Inj KO	8665.67	19.33	<0.001	Yes
															Inj KO vs. WT	2244.94	5.008	<0.001	Yes
															Inj KO vs. Inj KI	1096.52	2.446	0.205	No
															Inj KI vs. WT	1148.41	2.562	0.157	No
															A result of "Do Not Test" occurs for a comparison when no significant difference is found between two means that enclose that comparison. For example, if you had four means sorted in order, and found no difference between means 4 vs. 2, then you would not test 4 vs. 3 and 3 vs. 2, but still test 4 vs. 1 and 3 vs. 1 (4 vs. 3 and 3 vs. 2 are enclosed by 4 vs. 2: 4 3 2 1). Note that not testing the …

## Sheet: Figure 6A-C
Raw data					Analysis																	ddCt data rearranged and transformed for SigmaStat 4.0											Results from Two-way ANOVA (SigmaStat 4.0)							Results from One-way ANOVA (SigmaStat 4.0)							Results from One-way ANOVA (SigmaStat 4.0)
Endolymphatic sac									For statistical analysis			Relative fold change										Endolymphatic sac					Cochlea			Vestibule			Endolymphatic sac							Cochlea							Vestibular labyrinth
Sample Name	Target Name	Cт Mean (1)	Cт Mean (2)	Cт Mean (3)	dCt (1)	dCt (2)	dCt (3)	dCt Mean	ddCt (1)	ddCt (2)	ddCt (3)	2^(-ddCt) (1)	2^(-ddCt) (2)	2^(-ddCt) (3)	2^(-ddCt) Mean	2^(-ddCt) SD	2^(-ddCt) n	Mean	SD	n		Type	Age	ddCt	transformed (ddCt)		Type	ddCt		Type	ddCt		Two Way Analysis of Variance	Sunday, March 17, 2019, 4:12:09 PM						One Way Analysis of Variance	Sunday, March 17, 2019, 4:12:43 PM						One Way Analysis of Variance	Sunday, March 17, 2019, 4:13:03 PM
WT_E14-5	Gapdh	18.9326	19.777	19.5681																		WT	E14.5	0.589953	0.785312		WT	2.85842		WT	5.30233		Data source: Data 1 in RTPCR.SNB							Data source: Data 1 in RTPCR.SNB							Data source: Data 1 in RTPCR.SNB
WT_E16-5	Gapdh	16.3007	16.1304	17.2273																		WT	E14.5	0.214339	0.75771		WT	3.84053		WT	4.96343		Balanced Design							Dependent Variable: ddCt Cochlea							Dependent Variable: ddCt Vest
WT_P0	Gapdh	18.2391	18.259	17.8315																		WT	E14.5	-0.804292	0.672607		WT	4.13113		WT	5.29759		Dependent Variable: Col 4							Normality Test (Shapiro-Wilk):	Passed	(P = 0.169)					Normality Test (Shapiro-Wilk):	Passed	(P = 0.279)
KO_E14-5	Gapdh	18.4227	17.6289	19.2147																		WT	E16.5	-3.44121	0.315674		WT	1.16792		WT	2.83088		Normality Test (Shapiro-Wilk):	Passed	(P = 0.184)					Equal Variance Test (Brown-Forsythe):	Passed	(P = 0.085)					Equal Variance Test (Brown-Forsythe):	Passed	(P = 0.164)
KO_E16-5	Gapdh	18.3464	18.0917	18.6531																		WT	E16.5	-2.55188	0.470987		WT	0.733125		WT	0.584669		Equal Variance Test (Brown-Forsythe):	Passed	(P = 0.646)
KO_P0	Gapdh	17.3905	17.4644	17.6744																		WT	E16.5	-4.5098	0		WT	1.43412		WT	1.23186									Group Name	N	Missing	Mean	Std Dev	SEM		Group Name	N	Missing
InjKO_E14-5	Gapdh	17.6977	17.4293	17.9611																		WT	P0	-4.48703	0.00977876		WT	3.23416		WT	4.03651		Source of Variation	DF	SS	MS	F	P		WT	9	0	2.446	1.193	0.398		WT	9	0
InjKO_E16-5	Gapdh	17.3381	18.9009	21.9845																		WT	P0	-4.26509	0.0950678		WT	2.60351		WT	4.10023		Type	4	4.237	1.059	76.748	<0.001		KO	9	0	12.553	1.766	0.589		KO	9	0
InjKO_P0	Gapdh	17.897	17.9626	19.5428																		WT	P0	-3.26379	0.351411		WT	2.00919		WT	4.1809		Age	2	0.0529	0.0264	1.915	0.165		InjKO	9	0	7.342	2.722	0.907		InjKO	9	0
KI_E14-5	Gapdh	16.8685	18.6501	17.8712																		KO	E14.5	5.60813	1.04602		KO	11.4711		KO	13.4576		Type x Age	8	0.705	0.0881	6.386	<0.001		KI	9	0	11.826	1.842	0.614		KI	9	0
KI_E16-5	Gapdh	18.0593	17.6953	17.1726																		KO	E14.5	10.4027	1.20174		KO	10.212		KO	13.5652		Residual	30	0.414	0.0138				InjKI	9	0	7.152	0.615	0.205		InjKI	9	0
KI_P0	Gapdh	18.0267	18.751	17.3354																		KO	E14.5	12.4908	1.25529		KO	13.3556		KO	12.2186		Total	44	5.409	0.123
InjKI_E14-5	Gapdh	17.1892	17.9012	18.0401																		KO	E16.5	11.5603	1.23224		KO	12.7457		KO	13.3857									Source of Variation	DF	SS	MS	F	P		Source of Variation	DF	SS
InjKI_E16-5	Gapdh	17.6709	17.208	16.8488																		KO	E16.5	11.309	1.2258		KO	14.5568		KO	14.4438		Main effects cannot be properly interpreted if significant interaction is determined. This is because the size of a factor's effect depends upon the level of the other factor.							Between Groups	4	603.201	150.8	47.967	<0.001		Between Groups	4	697.341
InjKI_P0	Gapdh	18.2883	17.7595	17.3618																		KO	E16.5	12.4332	1.2539		KO	13.8805		KO	14.0477		The effect of different levels of Type depends on what level of Age is present. There is a statistically significant interaction between Type and Age. (P = <0.001)							Residual	40	125.752	3.144				Residual	40	124.318
WT_E14-5	Slc26a4	27.817	28.2859	27.0583	8.88444	8.50883	7.49019	8.29449	0.589953	0.214339	-0.804292	0.664364	0.861941	1.74629	1.09086	0.576146	3	1.09086	0.576146	3		KO	P0	10.1433	1.1946		KO	12.9873		KO	13.7195		Power of performed test with alpha = 0.0500: for Type : 1.000							Total	44	728.953					Total	44	821.659
WT_E16-5	Slc26a4	21.154	21.8731	21.0119	4.85328	5.74261	3.78469	4.79352	-3.44121	-2.55188	-4.5098	10.8619	5.86397	22.7816	13.1692	8.69163	3	13.1692	8.69163	3		KO	P0	10.6128	1.20743		KO	14.2018		KO	13.4903		Power of performed test with alpha = 0.0500: for Age : 0.193
WT_P0	Slc26a4	22.0466	22.2884	22.8622	3.80746	4.0294	5.03069	4.28918	-4.48703	-4.26509	-3.26379	22.4249	19.2274	9.60506	17.0858	6.67284	3	17.0858	6.67284	3		KO	P0	1.78294	0.86289		KO	9.56487		KO	9.87609		Power of performed test with alpha = 0.0500: for Type x Age : 0.995							The differences in the mean values among the treatment groups are greater than would be expected by chance; there is a statistically significant difference (P = <0.001).							The differences in the mean values among the treatment groups are greater than would be expected by chance; there is a statistically significant difference (P = <0.001).
KO_E14-5	Slc26a4	32.3253	36.3261	40	13.9026	18.6972	20.7853	17.795	5.60813	10.4027	12.4908	0.0205014	0.000738711	0.00017374	0.00713797	0.0115766	3	0.00713797	0.0115766	3		InjKO	E14.5	0.152717	0.75301		InjKO	9.46836		InjKO	6.07458									Power of performed test with alpha = 0.050: 1.000							Power of performed test with alpha = 0.050: 1.000
KO_E16-5	Slc26a4	38.2011	37.6953	39.3808	19.8547	19.6035	20.7277	20.062	11.5603	11.309	12.4332	0.000331142	0.000394129	0.000180811	0.000302028	0.000109599	3	0.000302028	0.000109599	3		InjKO	E14.5	1.06345	0.81778		InjKO	8.02411		InjKO	8.41453		Least square means for Type :							All Pairwise Multiple Comparison Procedures (Bonferroni t-test):							All Pairwise Multiple Comparison Procedures (Bonferroni t-test):
KO_P0	Slc26a4	35.8283	36.3717	27.7518	18.4378	18.9073	10.0774	15.8075	10.1433	10.6128	1.78294	0.00088424	0.000638607	0.290591	0.0973714	0.167333	3	0.0973714	0.167333	3		InjKO	E14.5	0.486365	0.777874		InjKO	5.49619		InjKO	6.83495		Group	Mean						Comparisons for factor: Type							Comparisons for factor: Type
InjKO_E14-5	Slc26a4	26.1449	26.7873	26.742	8.4472	9.35794	8.78085	8.862	0.152717	1.06345	0.486365	0.899555	0.478486	0.713821	0.697287	0.21102	3	0.697287	0.21102	3		InjKO	E16.5	0.866174	0.804547		InjKO	7.26253		InjKO	3.99255		WT	0.384						Comparison	Diff of Means	t	P	P<0.050			Comparison	Diff of Means	t
InjKO_E16-5	Slc26a4	26.4988	28.4611	28.4001	9.16066	9.56026	6.41557	8.37883	0.866174	1.26578	-1.87891	0.5486	0.415876	3.67798	1.54749	1.84626	3	1.54749	1.84626	3		InjKO	E16.5	1.26578	0.830946		InjKO	13.205		InjKO	7.63372		KO	1.164						KO vs. WT	10.107	12.092	<0.001	Yes			KO vs. WT	9.52	11.455
InjKO_P0	Slc26a4	26.8853	27.5823	27.6991	8.98829	9.61975	8.15621	8.92142	0.693805	1.32526	-0.13828	0.618221	0.399077	1.10059	0.705963	0.358894	3	0.705963	0.358894	3		InjKO	E16.5	-1.87891	0.560013		InjKO	3.7773		InjKO	1.42753		InjKO	0.767						KO vs. InjKI	5.401	6.462	<0.001	Yes			KO vs. InjKI	8.542	10.278
KI_E14-5	Slc26a4	32.1484	36.8767	35.1903	15.2799	18.2266	17.3191	16.9419	6.98541	9.93208	9.02466	0.00789193	0.00102364	0.00192003	0.00361186	0.00373364	3	0.00361186	0.00373364	3		InjKO	P0	0.693805	0.792644		InjKO	6.76712		InjKO	4.92558		KI	1.121						KO vs. InjKO	5.211	6.235	<0.001	Yes			KO vs. InjKO	7.688	9.251
KI_E16-5	Slc26a4	32.569	31.1423	33.8849	14.5097	13.447	16.7123	14.8897	6.21521	5.15247	8.41785	0.0134597	0.028116	0.00292398	0.0148332	0.012652	3	0.0148332	0.012652	3		InjKO	P0	1.32526	0.834742		InjKO	6.18132		InjKO	5.65968		InjKI	0.554						KO vs. KI	0.727	0.869	1	No			KO vs. KI	1.369	1.647
KI_P0	Slc26a4	36.4234	36.8414	30.7408	18.3966	18.0904	13.4054	16.6308	10.1022	9.79592	5.11093	0.000909806	0.00112496	0.0289372	0.010324	0.0161199	3	0.010324	0.0161199	3		InjKO	P0	-0.13828	0.730097		InjKO	5.89289		InjKO	4.048		Std Err of LS Mean = 0.0392							KI vs. WT	9.38	11.223	<0.001	Yes			KI vs. WT	8.151	9.807
InjKI_E14-5	Slc26a4	22.6733	22.7764	23.4627	5.48404	4.87518	5.42251	5.26058	-2.81045	-3.41931	-2.87197	7.01501	10.6983	7.32066	8.34465	2.04402	3	8.34465	2.04402	3		KI	E14.5	6.98541	1.09674		KI	9.53299		KI	10.7542									KI vs. InjKI	4.674	5.592	<0.001	Yes			KI vs. InjKI	7.173	8.631
InjKI_E16-5	Slc26a4	25.203	22.8906	24.0876	7.53214	5.68256	7.23879	6.81783	-0.762352	-2.61192	-1.0557	1.69625	6.11318	2.07872	3.29605	2.44719	3	3.29605	2.44719	3		KI	E14.5	9.93208	1.1887		KI	14.6197		KI	14.6154		Least square means for Age :							KI vs. InjKO	4.485	5.365	<0.001	Yes			KI vs. InjKO	6.319	7.604
InjKI_P0	Slc26a4	26.7421	24.5046	24.8322	8.45379	6.74517	7.47036	7.55644	0.159304	-1.54932	-0.824127	0.895457	2.92679	1.77046	1.86424	1.01891	3	1.86424	1.01891	3		KI	E14.5	9.02466	1.1624		KI	12.3302		KI	14.8665		Group	Mean						InjKO vs. WT	4.896	5.857	<0.001	Yes			InjKO vs. WT	1.831	2.204
																						KI	E16.5	6.21521	1.06911		KI	12.5252		KI	12.9516		E14.5	0.846						InjKO vs. InjKI	0.19	0.227	1	No			InjKO vs. InjKI	0.853	1.027
																						KI	E16.5	5.15247	1.02785		KI	10.7043		KI	11.3111		E16.5	0.781						InjKI vs. WT	4.706	5.63	<0.001	Yes			InjKI vs. WT	0.978	1.177
																						KI	E16.5	8.41785	1.14388		KI	9.76375		KI	10.1792		P0	0.767
Raw data					Analysis																	KI	P0	10.1022	1.19346		KI	13.6534		KI	10.1711		Std Err of LS Mean = 0.0303														A result of "Do Not Test" occurs for a comparison when no significant difference is found between two means that enclose that comparison. For example, if you had four means sorted in order, and found no difference between means 4 vs. 2, then you would not test 4 vs. 3 and 3 vs. 2, but still test 4 vs. 1 and 3 vs. 1 (4 vs. 3 and 3 vs. 2 are enclosed by 4 vs. 2: 4 3 2 1). Note that not testing the …
Cochlea									For statistical analysis			Relative fold change										KI	P0	9.79592	1.18485		KI	13.1406		KI	12.9327
Sample Name	Target Name	Cт Mean (1)	Cт Mean (2)	Cт Mean (3)	dCt (1)	dCt (2)	dCt (3)	dCt Mean	ddCt (1)	ddCt (2)	ddCt (3)	2^(-ddCt) (1)	2^(-ddCt) (2)	2^(-ddCt) (3)	2^(-ddCt) Mean	2^(-ddCt) SD	2^(-ddCt) n	Mean	SD	n		KI	P0	5.11093	1.02615		KI	10.1654		KI	8.10173		Least square means for Type x Age :
WT_E14-5	Gapdh	18.5352	17.2482	17.066																		InjKI	E14.5	-2.81045	0.43126		InjKI	6.37826		InjKI	5.62839		Group	Mean
WT_E16-5	Gapdh	15.9391	15.5572	17.2107																		InjKI	E14.5	-3.41931	0.320249		InjKI	6.73977		InjKI	5.95382		WT x E14.5	0.739
WT_P0	Gapdh	17.8044	17.4593	17.2563																		InjKI	E14.5	-2.87197	0.421246		InjKI	7.19344		InjKI	6.03198		WT x E16.5	0.262
KO_E14-5	Gapdh	18.3822	17.915	18.35																		InjKI	E16.5	-0.762352	0.67646		InjKI	6.84357		InjKI	3.56993		WT x P0	0.152
KO_E16-5	Gapdh	18.9598	17.1487	17.8251																		InjKI	E16.5	-2.61192	0.46208		InjKI	7.36281		InjKI	4.65601		KO x E14.5	1.168
KO_P0	Gapdh	17.446	17.5037	17.7052																		InjKI	E16.5	-1.0557	0.64876		InjKI	7.42681		InjKI	4.5361		KO x E16.5	1.237
InjKO_E14-5	Gapdh	18.1662	16.0636	17.5253																		InjKI	P0	0.159304	0.753514		InjKI	7.47915		InjKI	4.14892		KO x P0	1.088
InjKO_E16-5	Gapdh	18.0744	18.5005	18.8855																		InjKI	P0	-1.54932	0.597748		InjKI	6.5426		InjKI	3.52838		InjKO x E14.5	0.783
InjKO_P0	Gapdh	17.3694	17.4668	18.8044																		InjKI	P0	-0.824127	0.670772		InjKI	8.40071		InjKI	3.27652		InjKO x E16.5	0.732
KI_E14-5	Gapdh	17.2509	17.0858	17.1751																													InjKO x P0	0.786
KI_E16-5	Gapdh	17.7936	17.3048	17.861																													KI x E14.5	1.149
KI_P0	Gapdh	18.0521	17.5058	17.6096																													KI x E16.5	1.08
InjKI_E14-5	Gapdh	17.631	17.3444	17.4392																													KI x P0	1.135
InjKI_E16-5	Gapdh	17.5847	16.7986	17.2862																													InjKI x E14.5	0.391
InjKI_P0	Gapdh	17.771	17.941	17.6627																													InjKI x E16.5	0.596
WT_E14-5	Slc26a4	29.6881	29.3832	29.4916	11.1529	12.135	12.4256	11.9045	2.85842	3.84053	4.13113	0.137889	0.069805	0.0570699	0.0882547	0.0434538	3	0.0882547	0.0434538	3													InjKI x P0	0.674
WT_E16-5	Slc26a4	25.4015	24.5848	26.9393	9.4624	9.02761	9.72861	9.40621	1.16792	0.733125	1.43412	0.445064	0.601599	0.370073	0.472245	0.118132	3	0.472245	0.118132	3													Std Err of LS Mean = 0.0678
WT_P0	Slc26a4	29.3331	28.3573	27.56	11.5286	10.898	10.3037	10.9101	3.23416	2.60351	2.00919	0.106272	0.164538	0.248412	0.173074	0.0714533	3	0.173074	0.0714533	3
KO_E14-5	Slc26a4	38.1478	36.4214	40	19.7656	18.5065	21.65	19.974	11.4711	10.212	13.3556	0.00035225	0.000843103	9.54063e-05	0.000430253	0.000379903	3	0.000430253	0.000379903	3													All Pairwise Multiple Comparison Procedures (Bonferroni t-test):
KO_E16-5	Slc26a4	40	40	40	21.0402	22.8513	22.1749	22.0222	12.7457	14.5568	13.8805	0.000145598	4.14915e-05	6.63082e-05	8.4466e-05	5.43767e-05	3	8.4466e-05	5.43767e-05	3													Comparisons for factor: Type
KO_P0	Slc26a4	38.7277	40	35.5646	21.2818	22.4963	17.8594	20.5458	12.9873	14.2018	9.56487	0.000123151	5.30689e-05	0.00132034	0.000498854	0.000712292	3	0.000498854	0.000712292	3													Comparison	Diff of Means	t	P	P<0.050
InjKO_E14-5	Slc26a4	35.929	32.3822	31.316	17.7629	16.3186	13.7907	15.9574	9.46836	8.02411	5.49619	0.00141169	0.00384152	0.0221555	0.00913623	0.0113403	3	0.00913623	0.0113403	3													KO vs. WT	0.78	14.087	<0.001	Yes
InjKO_E16-5	Slc26a4	33.6314	40	30.9573	15.557	21.4995	12.0718	16.3761	7.26253	13.205	3.7773	0.0065127	0.000105902	0.0729321	0.0265169	0.0403242	3	0.0265169	0.0403242	3													KO vs. InjKI	0.611	11.03	<0.001	Yes
InjKO_P0	Slc26a4	32.431	31.9426	32.9918	15.0616	14.4758	14.1874	14.5749	6.76712	6.18132	5.89289	0.00918107	0.0137796	0.0168292	0.0132633	0.00385012	3	0.0132633	0.00385012	3													KO vs. InjKO	0.398	7.179	<0.001	Yes
KI_E14-5	Slc26a4	35.0784	40	37.7999	17.8275	22.9142	20.6247	20.4555	9.53299	14.6197	12.3302	0.00134985	3.97218e-05	0.000194194	0.000527921	0.000715987	3	0.000527921	0.000715987	3													KO vs. KI	0.043	0.776	1	No
KI_E16-5	Slc26a4	38.6133	36.3036	35.9193	20.8197	18.9988	18.0582	19.2922	12.5252	10.7043	9.76375	0.000169642	0.000599366	0.00115032	0.000639776	0.000491586	3	0.000639776	0.000491586	3													KI vs. WT	0.737	13.311	<0.001	Yes
KI_P0	Slc26a4	40	38.9409	36.0695	21.9479	21.4351	18.4599	20.6143	13.6534	13.1406	10.1654	7.76105e-05	0.000110737	0.000870778	0.000353042	0.000448679	3	0.000353042	0.000448679	3													KI vs. InjKI	0.568	10.254	<0.001	Yes
InjKI_E14-5	Slc26a4	32.3038	32.3787	32.9272	14.6727	15.0343	15.4879	15.065	6.37826	6.73977	7.19344	0.0120214	0.00935678	0.00683218	0.00940344	0.0025949	3	0.00940344	0.0025949	3													KI vs. InjKO	0.355	6.403	<0.001	Yes
InjKI_E16-5	Slc26a4	32.7228	32.4559	33.0075	15.1381	15.6573	15.7213	15.5056	6.84357	7.36281	7.42681	0.00870725	0.00607536	0.00581176	0.00686479	0.00160105	3	0.00686479	0.00160105	3													InjKO vs. WT	0.383	6.908	<0.001	Yes
InjKI_P0	Slc26a4	33.5447	32.7781	34.3579	15.7736	14.8371	16.6952	15.7686	7.47915	6.5426	8.40071	0.00560467	0.010727	0.00295893	0.00643021	0.0039493	3	0.00643021	0.0039493	3													InjKO vs. InjKI	0.213	3.851	0.006	Yes
																																	InjKI vs. WT	0.169	3.057	0.047	Yes
Raw data					Analysis
Vestibular labyrinth									For statistical analysis			Relative fold change																					Comparisons for factor: Age
Sample Name	Target Name	Cт Mean (1)	Cт Mean (2)	Cт Mean (3)	dCt (1)	dCt (2)	dCt (3)	dCt Mean	ddCt (1)	ddCt (2)	ddCt (3)	2^(-ddCt) (1)	2^(-ddCt) (2)	2^(-ddCt) (3)	2^(-ddCt) Mean	2^(-ddCt) SD	2^(-ddCt) n	Mean	SD	n													Comparison	Diff of Means	t	P	P<0.050
WT_E14-5	Gapdh	18.6542	17.9578	17.3969																													E14.5 vs. P0	0.0789	1.838	0.228	No
WT_E16-5	Gapdh	16.1856	16.1772	18.8245																													E14.5 vs. E16.5	0.0644	1.501	0.432	Do Not Test
WT_P0	Gapdh	18.2022	17.7537	17.5321																													E16.5 vs. P0	0.0145	0.337	1	Do Not Test
KO_E14-5	Gapdh	18.2479	18.1403	19.4869
KO_E16-5	Gapdh	18.3198	17.2617	17.6579
KO_P0	Gapdh	17.986	18.2152	17.3497																													Comparisons for factor: Age within WT
InjKO_E14-5	Gapdh	18.2541	16.9823	17.2036																													Comparison	Diff of Means	t	P	P<0.050
InjKO_E16-5	Gapdh	17.1832	18.7452	20.4332																													E14.5 vs. P0	0.586	6.114	<0.001	Yes
InjKO_P0	Gapdh	17.8416	17.9294	20.4503																													E14.5 vs. E16.5	0.476	4.966	<0.001	Yes
KI_E14-5	Gapdh	17.2128	17.0902	16.839																													E16.5 vs. P0	0.11	1.148	0.78	No
KI_E16-5	Gapdh	18.7539	17.0995	16.9075
KI_P0	Gapdh	17.7494	18.7728	17.2365
InjKI_E14-5	Gapdh	17.5575	17.2959	16.8963																													Comparisons for factor: Age within KO
InjKI_E16-5	Gapdh	17.9264	17.1485	17.1609																													Comparison	Diff of Means	t	P	P<0.050
InjKI_P0	Gapdh	18.7312	17.9529	17.544																													E16.5 vs. P0	0.149	1.553	0.392	No
WT_E14-5	Slc26a4	32.251	31.2157	30.9889	13.5968	13.2579	13.5921	13.4823	5.30233	4.96343	5.29759	0.025342	0.0320522	0.0254253	0.0276065	0.00385033	3	0.0276065	0.00385033	3													E16.5 vs. E14.5	0.0696	0.726	1	Do Not Test
WT_E16-5	Slc26a4	27.311	25.0563	28.3508	11.1254	8.87916	9.52634	9.84362	2.83088	0.584669	1.23186	0.140546	0.666802	0.42577	0.411039	0.263437	3	0.411039	0.263437	3													E14.5 vs. P0	0.0794	0.827	1	Do Not Test
WT_P0	Slc26a4	30.5332	30.1484	30.0075	12.331	12.3947	12.4754	12.4004	4.03651	4.10023	4.1809	0.0609382	0.0583052	0.0551344	0.0581259	0.00290608	3	0.0581259	0.00290608	3
KO_E14-5	Slc26a4	40	40	40	21.7521	21.8597	20.5131	21.3749	13.4576	13.5652	12.2186	8.88916e-05	8.25045e-05	0.000209819	0.000127072	7.17326e-05	3	0.000127072	7.17326e-05	3
KO_E16-5	Slc26a4	40	40	40	21.6802	22.7383	22.3421	22.2536	13.3857	14.4438	14.0477	9.34312e-05	4.48719e-05	5.90517e-05	6.57849e-05	2.49701e-05	3	6.57849e-05	2.49701e-05	3													Comparisons for factor: Age within InjKO
KO_P0	Slc26a4	40	40	35.5203	22.014	21.7848	18.1706	20.6565	13.7195	13.4903	9.87609	7.41319e-05	8.68968e-05	0.00106414	0.000408391	0.000567935	3	0.000408391	0.000567935	3													Comparison	Diff of Means	t	P	P<0.050
InjKO_E14-5	Slc26a4	32.6232	33.6913	32.333	14.3691	16.709	15.1294	15.4025	6.07458	8.41453	6.83495	0.0148378	0.00293071	0.00875942	0.00884265	0.00595399	3	0.00884265	0.00595399	3													P0 vs. E16.5	0.054	0.563	1	No
InjKO_E16-5	Slc26a4	29.4702	34.6734	30.1553	12.287	15.9282	9.72202	12.6458	3.99255	7.63372	1.42753	0.0628237	0.00503526	0.371766	0.146542	0.197178	3	0.146542	0.197178	3													P0 vs. E14.5	0.00294	0.0307	1	Do Not Test
InjKO_P0	Slc26a4	31.0617	31.8835	32.7928	13.2201	13.9542	12.3425	13.1722	4.92558	5.65968	4.048	0.0329044	0.0197819	0.0604549	0.0377137	0.0207586	3	0.0377137	0.0207586	3													E14.5 vs. E16.5	0.0511	0.532	1	Do Not Test
KI_E14-5	Slc26a4	36.2614	40	40	19.0487	22.9098	23.161	21.7065	10.7542	14.6154	14.8665	0.00057899	3.98417e-05	3.34754e-05	0.000217436	0.000313132	3	0.000217436	0.000313132	3
KI_E16-5	Slc26a4	40	36.7051	35.3812	21.2461	19.6056	18.4737	19.7751	12.9516	11.3111	10.1792	0.000126232	0.000393567	0.000862498	0.000460766	0.000372705	3	0.000460766	0.000372705	3
KI_P0	Slc26a4	36.2149	40	33.6327	18.4656	21.2272	16.3962	18.6963	10.1711	12.9327	8.10173	0.000867355	0.000127899	0.0036403	0.00154519	0.00185171	3	0.00154519	0.00185171	3													Comparisons for factor: Age within KI
InjKI_E14-5	Slc26a4	31.4803	31.5442	31.2227	13.9229	14.2483	14.3265	14.1659	5.62839	5.95382	6.03198	0.0202156	0.0161332	0.0152825	0.0172104	0.00263708	3	0.0172104	0.00263708	3													Comparison	Diff of Means	t	P	P<0.050
InjKI_E16-5	Slc26a4	29.7908	30.099	29.9915	11.8644	12.9505	12.8306	12.5485	3.56993	4.65601	4.5361	0.0842061	0.0396645	0.043102	0.0556575	0.0247835	3	0.0556575	0.0247835	3													E14.5 vs. E16.5	0.069	0.719	1	No
InjKI_P0	Slc26a4	31.1746	29.7758	29.115	12.4434	11.8229	11.571	11.9458	4.14892	3.52838	3.27652	0.0563703	0.0866663	0.103197	0.082078	0.0237483	3	0.082078	0.0237483	3													E14.5 vs. P0	0.0145	0.151	1	Do Not Test
																																	P0 vs. E16.5	0.0545	0.569	1	Do Not Test
		Ct values >30 are considered unreliable
																																	Comparisons for factor: Age within InjKI
																																	Comparison	Diff of Means	t	P	P<0.050
																																	P0 vs. E14.5	0.283	2.951	0.018	Yes
																																	P0 vs. E16.5	0.0782	0.816	1	No
																																	E16.5 vs. E14.5	0.205	2.136	0.123	No
																																	Comparisons for factor: Type within E14.5
																																	Comparison	Diff of Means	t	P	P<0.050
																																	KO vs. InjKI	0.777	8.098	<0.001	Yes
																																	KO vs. WT	0.429	4.474	0.001	Yes
																																	KO vs. InjKO	0.385	4.012	0.004	Yes
																																	KO vs. KI	0.0184	0.192	1	No
																																	KI vs. InjKI	0.758	7.906	<0.001	Yes
																																	KI vs. WT	0.411	4.282	0.002	Yes
																																	KI vs. InjKO	0.366	3.82	0.006	Yes
																																	InjKO vs. InjKI	0.392	4.086	0.003	Yes
																																	InjKO vs. WT	0.0443	0.462	1	No
																																	WT vs. InjKI	0.348	3.624	0.011	Yes
																																	Comparisons for factor: Type within E16.5
																																	Comparison	Diff of Means	t	P	P<0.050
																																	KO vs. WT	0.975	10.165	<0.001	Yes
																																	KO vs. InjKI	0.642	6.688	<0.001	Yes
																																	KO vs. InjKO	0.505	5.27	<0.001	Yes
																																	KO vs. KI	0.157	1.637	1	No
																																	KI vs. WT	0.818	8.528	<0.001	Yes
																																	KI vs. InjKI	0.485	5.051	<0.001	Yes
																																	KI vs. InjKO	0.348	3.633	0.01	Yes
																																	InjKO vs. WT	0.47	4.896	<0.001	Yes
																																	InjKO vs. InjKI	0.136	1.419	1	No
																																	InjKI vs. WT	0.334	3.477	0.016	Yes
																																	Comparisons for factor: Type within P0
																																	Comparison	Diff of Means	t	P	P<0.050
																																	KI vs. WT	0.983	10.245	<0.001	Yes
																																	KI vs. InjKI	0.461	4.804	<0.001	Yes
																																	KI vs. InjKO	0.349	3.638	0.01	Yes
																																	KI vs. KO	0.0465	0.485	1	No
																																	KO vs. WT	0.936	9.76	<0.001	Yes
																																	KO vs. InjKI	0.414	4.319	0.002	Yes
																																	KO vs. InjKO	0.302	3.153	0.037	Yes
																																	InjKO vs. WT	0.634	6.607	<0.001	Yes
																																	InjKO vs. InjKI	0.112	1.166	1	No
																																	InjKI vs. WT	0.522	5.441	<0.001	Yes
																																	A result of "Do Not Test" occurs for a comparison when no significant difference is found between two means that enclose that comparison. For example, if you had four means sorted in order, and found no difference between means 4 vs. 2, then you would not test 4 vs. 3 and 3 vs. 2, but still test 4 vs. 1 and 3 vs. 1 (4 vs. 3 and 3 vs. 2 are enclosed by 4 vs. 2: 4 3 2 1). Note that not testing the …
[truncated: 3 more columns]

## Sheet: Figure 6E
WT						KO						Inj-KO						KI						Inj-KI						For SigmaStat 4.0				Two-way ANOVA
Age	Mouse No.	DAPI	Pendrin	Pendrin/DAPI		Age	Mouse No.	DAPI	Pendrin	Pendrin/DAPI		Age	Mouse No.	DAPI	Pendrin	Pendrin/DAPI		Age	Mouse No.	DAPI	Pendrin	Pendrin/DAPI		Age	Mouse No.	DAPI	Pendrin	Pendrin/DAPI		Type	Age	Pendrin/DAPI		Two Way Analysis of Variance	Saturday, March 16, 2019, 1:22:06 PM
E14.5	BL6_WT_E14-5_ES_01	2454	188	0.0766096		E14.5	U190215-2#1R	3399	0	0		E14.5	U190215-2#1L	3609	376	0.104184		E14.5	U190215-1#1R	3092	0	0		E14.5	U190215-1#1L	3376	337	0.0998223		WT	E14.5	0.0766096		Data source: Data 1 in Notebook 1
	BL6_WT_E14-5_ES_02	2004	172	0.0858283			U190215-2#2R	3569	0	0			U190215-2#2L_	2748	334	0.121543			U190215-1#2R	3266	0	0			U190215-1#2L	2851	248	0.086987		WT	E14.5	0.0858283		General Linear Model
	BL6_WT_E14-5_ES_03	2135	130	0.0608899			U190215-3#2R	3691	0	0			U190215-2#3L	2907	336	0.115583			U190215-1#3R	3614	0	0			U190215-1#3L	3483	338	0.0970428		WT	E14.5	0.0608899		Dependent Variable: Ratio
	BL6_WT_E14-5_ES_04	2192	172	0.0784672			U190215-4#2R	4544	0	0			U190215-2#4L	3175	358	0.112756			U190215-1#4R	2395	0	0			U190215-1#4L	2876	299	0.103964		WT	E14.5	0.0784672		Normality Test (Shapiro-Wilk):	Passed	(P = 0.138)
							U190215-5#2R	3614	0	0			U190215-2#5L	2299	307	0.133536			U190215-1#5R	3169	0	0			U190215-1#5L	2295	215	0.0936819		WT	E16.5	0.157497		Equal Variance Test (Brown-Forsythe):	Passed	(P = 0.089)
													U190215-2#6L	1990	200	0.100503														WT	E16.5	0.145749
			Avg:	0.0754488					Avg:	0					Avg:	0.114684					Avg:	0					Avg:	0.0962996		WT	E16.5	0.136168		Source of Variation	DF	SS	MS	F	P
			SD:	0.0104905					SD:	0					SD:	0.0119862					SD:	0					SD:	0.00642803		WT	E16.5	0.13073		Type	2	0.0314	0.0157	44.575	<0.001
			n:	4					n:	5					n:	6					n:	5					n:	5		WT	P0	0.134422		Age	2	0.0011	0.000548	1.556	0.223
																														WT	P0	0.170543		Type x Age	4	0.0388	0.0097	27.553	<0.001
E16.5	BL6_WT_E16-5_ES_01	2781	438	0.157497		E16.5	U190128-2#1R	5581	0	0		E16.5	U190128-2#1L	3628	217	0.0598126		E16.5	U190108-3#1R	3056	0	0		E16.5	U190108-3#1L	4255	252	0.0592244		WT	P0	0.179864		Residual	42	0.0148	0.000352
	BL6_WT_E16-5_ES_02	2964	432	0.145749			U190128-2#2R	4778	0	0			U190128-2#2L	4341	336	0.0774015			U190108-3#2R	5004	0	0			U190108-3#2L	5855	116	0.0198121		WT	P0	0.193738		Total	50	0.0982	0.00196
	BL6_WT_E16-5_ES_03	3246	442	0.136168			U190128-2#3R	4923	0	0			U190128-2#3L	3119	214	0.0686117			U190108-3#3R	4909	0	0			U190108-3#3L	4616	300	0.0649913		WT	P0	0.134577
	BL6_WT_E16-5_ES_04	3534	462	0.13073			U190128-2#4R	4389	0	0			U190128-2#4L	5975	214	0.0358159									U190108-3#4L	4669	281	0.0601842		WT	P0	0.146454		Main effects cannot be properly interpreted if significant interaction is determined. This is because the size of a factor's effect depends upon the level of the other factor.
							U190225-1#1R	5813	0	0			U190128-2#5L	6226	191	0.0306778									U190108-3#5L	2410	219	0.0908714		WT	P0	0.179273		The effect of different levels of Type depends on what level of Age is present. There is a statistically significant interaction between Type and Age. (P = <0.001)
							U190225-1#2R	7117	0	0			U190225-1#1L	3236	263	0.0812732														Inj-KO	E14.5	0.104184		Power of performed test with alpha = 0.0500: for Type : 1.000
							U190225-1#3R	6700	0	0			U190225-1#2L	4991	312	0.0625125														Inj-KO	E14.5	0.121543		Power of performed test with alpha = 0.0500: for Age : 0.136
							U190225-1#4R	4485	0	0			U190225-1#3L	3498	417	0.119211														Inj-KO	E14.5	0.115583		Power of performed test with alpha = 0.0500: for Type x Age : 1.000
													U190225-1#4L	5359	538	0.100392														Inj-KO	E14.5	0.112756
													U190225-1#5L	4064	291	0.0716043														Inj-KO	E14.5	0.133536		Least square means for Type :
			Avg:	0.142536					Avg:	0					Avg:	0.0707312					Avg:	0					Avg:	0.0590167		Inj-KO	E14.5	0.100503		Group	Mean	SEM
			SD:	0.0117488					SD:	0					SD:	0.0266688					SD:	0					SD:	0.0254402		Inj-KO	E16.5	0.0598126		WT	0.127	0.00502
			n:	4					n:	8					n:	10					n:	3					n:	5		Inj-KO	E16.5	0.0774015		Inj-KO	0.0781	0.0045
																														Inj-KO	E16.5	0.0686117		Inj-KI	0.0648	0.00471
P0	BL6_WT_P0_ES_01	4471	601	0.134422		P0	U190209-1#1R	9547	0	0		P0	U190209-1#1L	6835	328	0.0479883		P0	U190108-2#1R	8342	0	0		P0	U190108-2#1L	6330	156	0.0246445		Inj-KO	E16.5	0.0358159
	BL6_WT_P0_ES_02	4257	726	0.170543			U190209-1#2R	9155	0	0			U190209-1#2L	6186	312	0.0504365			U190108-2#2R	8010	0	0			U190108-2#2L	5506	196	0.0355975		Inj-KO	E16.5	0.0306778		Least square means for Age :
	BL6_WT_P0_ES_03	4559	820	0.179864			U190209-1#3R	5414	0	0			U190209-1#3L	6147	250	0.0406702			U190108-2#3R	4812	0	0			U190108-2#3L	4640	219	0.0471983		Inj-KO	E16.5	0.0812732		Group	Mean	SEM
	BL6_WT_P0_ES_04	5781	1120	0.193738			U190209-1#4R	3549	0	0			U190209-1#4L	4944	282	0.0570388			U190220-1#1R	8347	0	0			U190108-2#4L	3826	120	0.0313643		Inj-KO	E16.5	0.0625125		E14.5	0.0955	0.00491
	BL6_WT_P0_ES_01	4986	671	0.134577			U190209-1#5R	5562	0	0									U190220-1#2R	9196	0	0			U190220-1#1L	6802	369	0.0542488		Inj-KO	E16.5	0.119211		E16.5	0.0908	0.00464
	BL6_WT_P0_ES_02	6077	890	0.146454																					U190220-2#1L	6749	284	0.0420803		Inj-KO	E16.5	0.100392		P0	0.0836	0.00468
	BL6_WT_P0_ES_04	4072	730	0.179273																										Inj-KO	E16.5	0.0716043
																														Inj-KO	P0	0.0479883		Least square means for Type x Age :
			Avg:	0.162696					Avg:	0					Avg:	0.0490335					Avg:	0					Avg:	0.039189		Inj-KO	P0	0.0504365		Group	Mean	SEM
			SD:	0.0239745					SD:	0					SD:	0.00675994					SD:	0					SD:	0.0108164		Inj-KO	P0	0.0406702		WT x E14.5	0.0754	0.00938
			n:	7					n:	5					n:	4					n:	5					n:	6		Inj-KO	P0	0.0570388		WT x E16.5	0.143	0.00938
																														Inj-KI	E14.5	0.0998223		WT x P0	0.163	0.00709
																														Inj-KI	E14.5	0.086987		Inj-KO x E14.5	0.115	0.00766
																														Inj-KI	E14.5	0.0970428		Inj-KO x E16.5	0.0707	0.00593
																														Inj-KI	E14.5	0.103964		Inj-KO x P0	0.049	0.00938
																														Inj-KI	E14.5	0.0936819		Inj-KI x E14.5	0.0963	0.00839
																														Inj-KI	E16.5	0.0592244		Inj-KI x E16.5	0.059	0.00839
																														Inj-KI	E16.5	0.0198121		Inj-KI x P0	0.0392	0.00766
																														Inj-KI	E16.5	0.0649913
																														Inj-KI	E16.5	0.0601842		Multiple Comparisons versus Control Group (Bonferroni t-test):
																														Inj-KI	E16.5	0.0908714		Comparisons for factor: Type
																														Inj-KI	P0	0.0246445		Comparison	Diff of Means	t	P	P<0.050
																														Inj-KI	P0	0.0355975		WT vs. Inj-KI	0.0621	9.021	<0.001	Yes
																														Inj-KI	P0	0.0471983		WT vs. Inj-KO	0.0487	7.237	<0.001	Yes
																														Inj-KI	P0	0.0313643
																														Inj-KI	P0	0.0542488		Comparisons for factor: Age within WT
																														Inj-KI	P0	0.0420803		Comparison	Diff of Means	t	P	P<0.050
																																		E14.5 vs. P0	0.0872	7.418	<0.001	Yes
																																		E14.5 vs. E16.5	0.0671	5.056	<0.001	Yes
																																		Comparisons for factor: Age within Inj-KO
																																		Comparison	Diff of Means	t	P	P<0.050
																																		E14.5 vs. P0	0.0657	5.42	<0.001	Yes
																																		E14.5 vs. E16.5	0.044	4.536	<0.001	Yes
																																		Comparisons for factor: Age within Inj-KI
																																		Comparison	Diff of Means	t	P	P<0.050
																																		E14.5 vs. P0	0.0571	5.026	<0.001	Yes
																																		E14.5 vs. E16.5	0.0373	3.142	0.006	Yes
																																		Comparisons for factor: Type within E14.5
																																		Comparison	Diff of Means	t	P	P<0.050
																																		WT vs. Inj-KO	0.0392	3.239	0.005	Yes
																																		WT vs. Inj-KI	0.0209	1.656	0.21	No
																																		Comparisons for factor: Type within E16.5
																																		Comparison	Diff of Means	t	P	P<0.050
																																		WT vs. Inj-KI	0.0835	6.635	<0.001	Yes
																																		WT vs. Inj-KO	0.0718	6.468	<0.001	Yes
																																		Comparisons for factor: Type within P0
																																		Comparison	Diff of Means	t	P	P<0.050
																																		WT vs. Inj-KI	0.124	11.831	<0.001	Yes
																																		WT vs. Inj-KO	0.114	9.664	<0.001	Yes

## Sheet: Figure 7BC
Raw data for stria vascularis: thickness (µm)									Results from One-way ANOVA (SigmaStat 4.0)
	No.	WT	KO	InjKO	KI	InjKI			One Way Analysis of Variance	Wednesday, March 21, 2018, 3:48:39 AM
	1	9	3	15	4	10			Data source: Data 1 in SV thickness.SNB
	2	10	6	12	6	12			Normality Test (Shapiro-Wilk):	Passed	(P = 0.199)
	3	10	5	14	5	11			Equal Variance Test (Brown-Forsythe):	Passed	(P = 0.581)
	Normality Test (Shapiro-Wilk):	Failed	Passed	Passed	Passed	Passed
	Mean:	10	5	14	5	11			Group Name	N	Missing	Mean	Std Dev	SEM
	1. Quartile:	9.5	4	13	4.5	10.5			SV WT	3	0	9.667	0.577	0.333
	3. Quartile:	10	5.5	14.5	5.5	11.5			SV KO	3	0	4.667	1.528	0.882
	n:	3	3	3	3	3			SV Inj KO	3	0	13.667	1.528	0.882
									SV KI	3	0	5	1	0.577
									SV Inj KI	3	0	11	1	0.577
Raw data for spiral ligament: area (µm2)
	No.	WT	KO	InjKO	KI	InjKI			Source of Variation	DF	SS	MS	F	P
	1	9291.09	2933.17	7783.54	3981.9	8807.69			Between Groups	4	182.4	45.6	32.571	<0.001
	2	9291.09	3408.37	5264.13	3609.1	6693.84			Residual	10	14	1.4
	3	9921.97	3322.34	5997.42	3490.3	7599.19			Total	14	196.4
	Normality Test (Shapiro-Wilk):	Failed	Passed	Passed	Passed	Passed
	Mean:	9291.09	3322.34	5997.42	3609.1	7599.19			The differences in the mean values among the treatment groups are greater than would be expected by chance; there is a statistically significant difference (P = <0.001).
	1. Quartile:	9291.09	3127.75	5630.78	3549.7	7146.52			Power of performed test with alpha = 0.050: 1.000
	3. Quartile:	9606.53	3365.36	6890.48	3795.5	8203.44			All Pairwise Multiple Comparison Procedures (Bonferroni t-test):
	n:	3	3	3	3	3			Comparisons for factor:
									Comparison	Diff of Means	t	P	P<0.050
									SV Inj KO vs. SV KO	9	9.316	<0.001	Yes
									SV Inj KO vs. SV KI	8.667	8.971	<0.001	Yes
									SV Inj KO vs. SV WT	4	4.14	0.02	Yes
									SV Inj KO vs. SV Inj KI	2.667	2.76	0.201	No
									SV Inj KI vs. SV KO	6.333	6.556	<0.001	Yes
									SV Inj KI vs. SV KI	6	6.211	0.001	Yes
									SV Inj KI vs. SV WT	1.333	1.38	1	No
									SV WT vs. SV KO	5	5.175	0.004	Yes
									SV WT vs. SV KI	4.667	4.83	0.007	Yes
									SV KI vs. SV KO	0.333	0.345	1	No
									Results from One-way ANOVA (SigmaStat 4.0)
									One Way Analysis of Variance	Wednesday, March 21, 2018, 3:52:43 AM
									Data source: Data 1 in SV thickness.SNB
									Normality Test (Shapiro-Wilk):	Passed	(P = 0.242)
									Equal Variance Test (Brown-Forsythe):	Passed	(P = 0.134)
									Group Name	N	Missing	Mean	Std Dev	SEM
									SL WT	3	0	9501.38	364.239	210.293
									SL KO	3	0	3221.29	253.203	146.187
									SL Inj KO	3	0	6348.36	1295.85	748.159
									SL KI	3	0	3693.77	256.503	148.092
									SL Inj KI	3	0	7700.24	1060.54	612.304
									Source of Variation	DF	SS	MS	F	P
									Between Groups	4	8.48056e+07	2.12014e+07	34.569	<0.001
									Residual	10	6.1331e+06	613310
									Total	14	9.09387e+07
									The differences in the mean values among the treatment groups are greater than would be expected by chance; there is a statistically significant difference (P = <0.001).
									Power of performed test with alpha = 0.050: 1.000
									All Pairwise Multiple Comparison Procedures (Bonferroni t-test):
									Comparisons for factor:
									Comparison	Diff of Means	t	P	P<0.050
									SL WT vs. SL KO	6280.09	9.821	<0.001	Yes
									SL WT vs. SL KI	5807.62	9.082	<0.001	Yes
									SL WT vs. SL Inj KO	3153.02	4.931	0.006	Yes
									SL WT vs. SL Inj KI	1801.14	2.817	0.183	No
									SL Inj KI vs. SL KO	4478.95	7.005	<0.001	Yes
									SL Inj KI vs. SL KI	4006.47	6.266	<0.001	Yes
									SL Inj KI vs. SL Inj KO	1351.88	2.114	0.606	No
									SL Inj KO vs. SL KO	3127.07	4.89	0.006	Yes
									SL Inj KO vs. SL KI	2654.6	4.151	0.02	Yes
									SL KI vs. SL KO	472.473	0.739	1	No

## Sheet: Figure 7DE
Raw Data and Summary of Statistics												EP and pH data rearranged for one-way ANOVA in SigmaStat 4.0												Results from EP from One-way ANOVA (SigmaStat 4.0)							Results from pH from One-way ANOVA (SigmaStat 4.0)
	EP					pH						Type	EP		Type	EP		Type	pH		Type	pH		One Way Analysis of Variance	Wednesday, March 28, 2018, 8:28:12 AM						One Way Analysis of Variance	Tuesday, March 27, 2018, 3:43:23 PM
	WT	KO		KI		WT	KO		KI			WT	91.6		WT	91.6		WT	7.5684		WT	7.5684		Data source: Data 1 in EP and pH.SNB							Data source: Data 1 in EP and pH.SNB
Animal		Control Side KO	Injected Side InjKO	Control Side KI	Injected Side InKI		Control Side KO	Injected Side InjKO	Control Side KI	Injected Side InKI		WT	93.1		WT	93.1		WT	7.42901		WT	7.42901		Dependent Variable: EP							Dependent Variable: pH
PSD673	91.6					7.5684						WT	88.5		WT	88.5		WT	7.664		WT	7.664		Normality Test (Shapiro-Wilk):	Passed	(P = 0.565)					Normality Test (Shapiro-Wilk):	Passed	(P = 0.073)
PSD703	93.1					7.42901						WT	101.3		WT	101.3		WT	7.4511		WT	7.4511		Equal Variance Test (Brown-Forsythe):	Passed	(P = 0.444)					Equal Variance Test (Brown-Forsythe):	Passed	(P = 0.741)
PSI375	88.5					7.664						WT	103.5		WT	103.5		WT	7.47187		WT	7.47187
PSD738	101.3					7.4511						KO	-5.5		InjKO	65.6		KO	7.19862		InjKO	7.43113		Group Name	N	Missing	Mean	Std Dev	SEM		Group Name	N	Missing	Mean	Std Dev	SEM
PSD733	103.5					7.47187						KO	-11.9		InjKO	40.3		KO	7.06828		InjKO	7.06143		WT	5	0	95.6	6.472	2.894		WT	5	0	7.517	0.0979	0.0438
U160610_3#2		-5.5	65.6				7.19862	7.43113				KO	-4.5		InjKO	78.7		KO	6.94323		InjKO	6.57114		KO	5	0	-5.54	3.767	1.685		KO	5	0	7.043	0.14	0.0624
U160610_3#4		-11.9	40.3				7.06828	7.06143				KO	-3.7		InjKO	83.6		KO	6.86124		InjKO	7.22763		KI	6	0	-3	6.061	2.475		KI	6	0	7.04	0.26	0.106
U160703_2#2		-4.5	78.7				6.94323	6.57114				KO	-2.1		InjKO	70.8		KO	7.14355		InjKO	7.43113
U160626#2		-3.7	83.6				6.86124	7.22763				KI	-6.4		InjKI	94.3		KI	7.10999		InjKI	7.62095		Source of Variation	DF	SS	MS	F	P		Source of Variation	DF	SS	MS	F	P
U160703_2#1		-2.1	70.8				7.14355	7.43113				KI	0.6		InjKI	66.5		KI	6.54962		InjKI	6.53484		Between Groups	2	34224.1	17112	545.22	<0.001		Between Groups	2	0.778	0.389	11.112	0.002
U160504_2#1					94.3					7.62095		KI	-8.9		InjKI	46.4		KI	7.21225		InjKI	6.47807		Residual	13	408.012	31.386				Residual	13	0.455	0.035
U160505#2				-6.4	66.5				7.10999	6.53484		KI	-7.9		InjKI	48.5		KI	6.99093		InjKI	7.71138		Total	15	34632.1					Total	15	1.233
U160505#3				0.6					6.54962			KI	-2.4		InjKI	65.6		KI	7.09411		InjKI	7.9003
U160505_2#1					46.4					6.47807		KI	7		InjKI	96.4		KI	7.28142		InjKI	7.40153		The differences in the mean values among the treatment groups are greater than would be expected by chance; there is a statistically significant difference (P = <0.001).							The differences in the mean values among the treatment groups are greater than would be expected by chance; there is a statistically significant difference (P = 0.002).
U160530_2#3					48.5					7.71138					InjKI	73.9					InjKI	7.17248		Power of performed test with alpha = 0.050: 1.000							Power of performed test with alpha = 0.050: 0.955
U160530_1#3					65.6					7.9003					InjKI	87					InjKI	7.23947		All Pairwise Multiple Comparison Procedures (Bonferroni t-test):							All Pairwise Multiple Comparison Procedures (Bonferroni t-test):
U160606#5				-8.9	96.4				7.21225	7.40153					InjKI	51					InjKI	6.85375
U160610_1#1					73.9					7.17248														Comparisons for factor: Type							Comparisons for factor: Type
U160613#2				-7.9	87				6.99093	7.23947														Comparison	Diff of Means	t	P	P<0.050			Comparison	Diff of Means	t	P	P<0.050
U160606#2				-2.4	51				7.09411	6.85375														WT vs. KO	101.14	28.545	<0.001	Yes			WT vs. KI	0.477	4.212	0.003	Yes
U160606#4				7					7.28142															WT vs. KI	98.6	29.065	<0.001	Yes			WT vs. KO	0.474	4.005	0.004	Yes
Normality Test (Shapiro-Wilk):	Passed	Passed	Passed	Passed	Passed	Passed	Passed	Passed	Passed	Passed														KI vs. KO	2.54	0.749	1	No			KO vs. KI	0.00326	0.0288	1	No
Mean:	93.1	-4.5	70.8	-4.4	66.5	7.47187	7.06828	7.22763	7.10205	7.23947
1. Quartile:	91.6	-5.5	65.6	-7.525	51	7.4511	6.94323	7.06143	7.01672	6.85375														-----------------------------------------------------------------------------------------------------------------------------							-----------------------------------------------------------------------------------------------------------------------------
3. Quartile:	101.3	-3.7	78.7	-0.15	87	7.5684	7.14355	7.43113	7.18669	7.62095														One Way Analysis of Variance	Tuesday, March 27, 2018, 3:53:23 PM						One Way Analysis of Variance	Tuesday, March 27, 2018, 3:45:46 PM
n:	5	5	5	6	9	5	5	5	6	9														Data source: Data 1 in EP and pH.SNB							Data source: Data 1 in EP and pH.SNB
																								Dependent Variable: EP							Dependent Variable: pH
																								Normality Test (Shapiro-Wilk):	Passed	(P = 0.659)					Normality Test (Shapiro-Wilk):	Passed	(P = 0.460)
																								Equal Variance Test (Brown-Forsythe):	Passed	(P = 0.169)					Equal Variance Test (Brown-Forsythe):	Passed	(P = 0.056)
																								Group Name	N	Missing	Mean	Std Dev	SEM		Group Name	N	Missing	Mean	Std Dev	SEM
																								WT	5	0	95.6	6.472	2.894		WT	5	0	7.517	0.0979	0.0438
																								InjKO	5	0	67.8	16.871	7.545		InjKO	5	0	7.144	0.356	0.159
																								InjKI	9	0	69.956	19.376	6.459		InjKI	9	0	7.213	0.507	0.169
																								Source of Variation	DF	SS	MS	F	P		Source of Variation	DF	SS	MS	F	P
																								Between Groups	2	2585.46	1292.73	4.799	0.023		Between Groups	2	0.413	0.206	1.27	0.308
																								Residual	16	4309.56	269.348				Residual	16	2.599	0.162
																								Total	18	6895.02					Total	18	3.012
																								The differences in the mean values among the treatment groups are greater than would be expected by chance; there is a statistically significant difference (P = 0.023).							The differences in the mean values among the treatment groups are not great enough to exclude the possibility that the difference is due to random sampling variability; there is not a statistically significant difference (P = 0.308).
																								Power of performed test with alpha = 0.050: 0.605							Power of performed test with alpha = 0.050: 0.086
																								All Pairwise Multiple Comparison Procedures (Bonferroni t-test):							The power of the performed test (0.086) is below the desired power of 0.800.
																															Less than desired power indicates you are less likely to detect a difference when one actually exists. Negative results should be interpreted cautiously.
																								Comparisons for factor: Type
																								Comparison	Diff of Means	t	P	P<0.050
																								WT vs. InjKO	27.8	2.678	0.049	Yes
																								WT vs. InjKI	25.644	2.801	0.038	Yes
																								InjKI vs. InjKO	2.156	0.235	1	No

## Sheet: Figure 9D
								For SigmaStat 4.0								One-way ANOVA
Otoconia size (㎛)		WT	KO	InjKO	KI	InjKI		Type	Size	log(Size)		Type	Size	log(Size)		One Way Analysis of Variance	Saturday, March 16, 2019, 4:46:10 PM
5 wks	1	9.772	309.998	121.848	253.178	277.496		KO	309.998	2.49136		KI	253.178	2.40343		Data source: Data 1 in Otoconia.SNB
	2	9.449	233.938	225.222	221.828	254.912		KO	233.938	2.3691		KI	221.828	2.34602		Dependent Variable: log(Size)
	3	8.615	283.854	329.256	264.003	285.738		KO	283.854	2.4531		KI	264.003	2.42161		Normality Test (Shapiro-Wilk):	Passed	(P = 0.667)
	4	8.051	213.953	124.885		261.209		KO	213.953	2.33032		InjKI	277.496	2.44326		Equal Variance Test (Brown-Forsythe):	Passed	(P = 0.064)
	5	9.405	297.579					KO	297.579	2.4736		InjKI	254.912	2.40639		Group Name	N	Missing	Mean	Std Dev	SEM
	6	9.082						InjKO	121.848	2.08582		InjKI	285.738	2.45597		KO	5	0	2.423	0.0701	0.0313
	average	9.06233	267.864	200.303	246.336	269.839		InjKO	225.222	2.35261		InjKI	261.209	2.41699		InjKO	4	0	2.263	0.21	0.105
	SD	0.631482	41.7472	98.4766	21.9041	14.2443		InjKO	329.256	2.51753
								InjKO	124.885	2.09651						Source of Variation	DF	SS	MS	F	P
																Between Groups	1	0.0572	0.0572	2.64	0.148
																Residual	7	0.152	0.0217
																Total	8	0.209
																The differences in the mean values among the treatment groups are not great enough to exclude the possibility that the difference is due to random sampling variability; there is not a statistically significant difference (P = 0.148).
																Power of performed test with alpha = 0.050: 0.199
																The power of the performed test (0.199) is below the desired power of 0.800.
																Less than desired power indicates you are less likely to detect a difference when one actually exists. Negative results should be interpreted cautiously.
																One Way Analysis of Variance	Saturday, March 16, 2019, 4:46:33 PM
																Data source: Data 1 in Otoconia.SNB
																Dependent Variable: log(Size)
																Normality Test (Shapiro-Wilk):	Passed	(P = 0.519)
																Equal Variance Test (Brown-Forsythe):	Passed	(P = 0.222)
																Group Name	N	Missing	Mean	Std Dev	SEM
																KI	3	0	2.39	0.0395	0.0228
																InjKI	4	0	2.431	0.0229	0.0115
																Source of Variation	DF	SS	MS	F	P
																Between Groups	1	0.00278	0.00278	2.969	0.145
																Residual	5	0.00469	0.000938
																Total	6	0.00747
																The differences in the mean values among the treatment groups are not great enough to exclude the possibility that the difference is due to random sampling variability; there is not a statistically significant difference (P = 0.145).
																Power of performed test with alpha = 0.050: 0.209
																The power of the performed test (0.209) is below the desired power of 0.800.
																Less than desired power indicates you are less likely to detect a difference when one actually exists. Negative results should be interpreted cautiously.

## Sheet: Figure 9E
Raw Data and Analysis								Assembly of daily medians												Data rearranged for one-way ANOVA in SigmaStat 4.0						Results from One-way ANOVA (SigmaStat 4.0)
DAY1								WT	Day:	1	2	3	4	5	6	7	8	9		Type	Avg (Day 5-9)	log transformation				One Way Analysis of Variance	Sunday, April 01, 2018, 5:15:54 PM
	Animal	1	2	3	4	Daily median				49.5	96.5	54	195.5	400	400	400	400	400		WT	400	2.60206				Data source: Data 1 in RotaRod.SNB
										31	60.5	67.5	400	400	400	400	400	400		WT	400	2.60206				Dependent Variable: log of Time on RotaRod
WT	WT_PSD-703	53	46	63	41	49.5				31.5	74	86	210.5	400	400	400	400	400		WT	400	2.60206				Normality Test (Shapiro-Wilk):	Passed	(P = 0.577)
	WT_PSD-712	27	30	37	32	31			Average:	37.3333	77	69.1667	268.667	400	400	400	400	400								Equal Variance Test (Brown-Forsythe):	Passed	(P = 0.211)
	WT_PSD-715	27	26	36	44	31.5			SD:	10.5396	18.1865	16.065	113.985	0	0	0	0	0
									n:	3	3	3	3	3	3	3	3	3								Group Name	N	Missing	Mean	Std Dev	SEM
KO	KO_U160506-1#5	38	24	14	17	20.5																				WT	3	0	2.602	0	0
	KO_PSD-725	15	11	12	10	11.5		KO	Day:	1	2	3	4	5	6	7	8	9								KO	7	0	1.324	0.285	0.108
	KO_PSD-722	21	12	14	20	17				20.5	31	46	29.5	56.5	56.5	51.5	65.5	56		KO	56.5	1.75205				InjKO	7	0	1.464	0.191	0.0723
	KO_PSD-726	38	43	53	54	48				11.5	16	15	12	9	7.5	7.5	7	6		KO	7.4	0.869232				KI	12	0	1.644	0.145	0.0419
	KO_PSD-724	22	49	49	54	49				17	44.5	35	25.5	15	17	19.5	15	24.5		KO	18.2	1.26007				injKI	14	0	1.474	0.154	0.0413
	KO_PSD-723	30	44	50	58	47				48	61.5	56.5	72.5	30.5	32	25	16	18.5		KO	24.4	1.38739
	KO_PSD-727	39	40	34	42	39.5				49	39	52	37.5	21.5	18.5	17	11	15.5		KO	16.7	1.22272				Source of Variation	DF	SS	MS	F	P
										47	55.5	47.5	55.5	43.5	30.5	26	44	45		KO	37.8	1.57749				Between Groups	4	3.893	0.973	29.598	<0.001
InjKO	RKO_U160506-1#4	4	32	17	10	13.5				39.5	34.5	37	33	20	16.5	17.5	12	13		KO	15.8	1.19866				Residual	38	1.25	0.0329
	RKO_U160506-1#6	38	53	40	38	39			Average:	45.875	47.625	48.25	49.625	28.875	24.375	21.375	20.75	23								Total	42	5.143
	RKO_U160610-3#2	22	22	30	34	26			SD:	4.32772	12.9253	8.35165	18.0849	10.7964	8.00391	4.78496	15.6498	14.838
	RKO_U160610-3#4	10	22	16	25	19			n:	4	4	4	4	4	4	4	4	4								The differences in the mean values among the treatment groups are greater than would be expected by chance; there is a statistically significant difference (P = <0.001).
	RKO_U160626#1	19	22	21	17	20																				Power of performed test with alpha = 0.050: 1.000
	RKO_U160626#2	18	16	17	15	16.5		InjKO	Day:	1	2	3	4	5	6	7	8	9								All Pairwise Multiple Comparison Procedures (Bonferroni t-test):
	RKO_U160626#3	16	22	15	16	16				13.5	47.5	63.5	46	38.5	47.5	33	25.5	26.5		InjKO	34.2	1.53403
										39	50.5	68	54.5	66.5	56.5	81.5	81	75.5		InjKO	72.2	1.85854				Comparisons for factor: Type
KI	KI_U160410#6	59	64	100	71	67.5				26	34	22	24.5	17.5	17.5	31	23			InjKO	22.25	1.34733				Comparison	Diff of Means	t	P	P<0.050
	KI_U160410#5	52	151	65	35	58.5				19	31.5	18	25	16.5	16.5	29	21.5			InjKO	20.875	1.31963				WT vs. KO	1.278	10.214	<0.001	Yes
	KI_U160410#3	52	59	63	26	55.5				20	22.5	20	18.5	20	20	23.5				InjKO	21.1667	1.32565				WT vs. InjKO	1.139	9.098	<0.001	Yes
	KI_U160411#1	53	59	69	54	56.5				16.5	14.5	30.5	27	28.5	28.5	31				InjKO	29.3333	1.46736				WT vs. injKI	1.128	9.779	<0.001	Yes
	KI_PSI-345	38	31	29	39	34.5				16	16	29	34	26.5	26.5	21				InjKO	24.6667	1.39211				WT vs. KI	0.958	8.184	<0.001	Yes
	KI_PSI-347	28	25	37	27	27.5			Average:	21.4286	30.9286	35.8571	32.7857	30.5714	30.4286	35.7143	37.75	51								KI vs. KO	0.32	3.713	0.007	Yes
	KI_PSI-348	32	16	54	49	40.5			SD:	8.70071	14.3249	20.9577	13.0027	17.5842	15.6003	20.6516	28.8805	34.6482								KI vs. InjKO	0.181	2.094	0.43	No
	KI_U160504-3#4	6	15	17	21	16			n:	7	7	7	7	7	7	7	4	2								KI vs. injKI	0.17	2.386	0.221	Do Not Test
	KI_U160504-3#5	6	4	5	9	5.5																				injKI vs. KO	0.15	1.787	0.82	No
	KI_PSI-354	21	51	42	41	41.5		KI	Day:	1	2	3	4	5	6	7	8	9								injKI vs. InjKO	0.0104	0.124	1	Do Not Test
	KI_PSI-355	38	24	41	45	39.5				67.5	77	75.5	49.5	38.5	65	43.5	24.5	34		KI	41.1	1.61384				InjKO vs. KO	0.14	1.44	1	Do Not Test
	KI_PSI-356	36	31	53	44	40				58.5	48.5	38.5	55	48	41	34	36.5	33.5		KI	38.6	1.58659
										55.5	40.5	58.5	60.5	62.5	54.5	68	52.5	49		KI	57.3	1.75815				A result of "Do Not Test" occurs for a comparison when no significant difference is found between two means that enclose that comparison. For example, if you had four means sorted in order, and found no difference between means 4 vs. 2, then you would not test 4 vs. 3 and 3 vs. 2, but still test 4 vs. 1 and 3 vs. 1 (4 vs. 3 and 3 vs. 2 are enclosed by 4 vs. 2: 4 3 2 1). Note that not testing the …
										56.5	61	66	62	77.5	53	57	48	45.5		KI	56.2	1.74974
InjKI	RKI_U160425#5	14	57	58	60	57.5				34.5	35.5	38	20.5	34.5	32.5	41	29	43		KI	36	1.5563
	RKI_U160425#4	33	60	24	17	28.5				27.5	29.5	21	25	24.5	22	31.5	37.5	26		KI	28.3	1.45179
	RKI_U160425#3	33	61	30	38	35.5				40.5	39.5	47.5	38.5	46	47.5	51	57	48.5		KI	50	1.69897
	RKI_U160425#2	35	31	33	25	32				16	23.5	23.5	40	58.5	61	67	89.5	55		KI	66.2	1.82086
	RKI_U160504-2#3	3	15	10	16	12.5				5.5	16	14.5	14.5	17.5	16.5	28.5	22.5	20		KI	21	1.32222
	RKI_U160606#1	30	24	16	15	20				41.5	39	36.5	36	53	51	47.5	56	51		KI	51.7	1.71349
	RKI_U160606#2	20	18	18	17	18				39.5	47	59	54.5	36	59	56.5	65	71		KI	57.5	1.75967
	RKI_U160606#3	21	18	18	15	18				40	42	31	49	30	56	49	53	61.5		KI	49.9	1.6981
	RKI_U160606#4	25	17	10	16	16.5			Average:	40.25	41.5833	42.4583	42.0833	43.875	46.5833	47.875	47.5833	44.8333
	RKI_U160530-1#4	16	21	22	22	21.5			SD:	18.0044	16.196	19.0841	15.7608	17.1585	15.5298	12.9406	19.0822	14.6339
	RKI_U160530-2#1	30	26	21	22	24			n:	12	12	12	12	12	12	12	12	12
	RKI_U160619-1#1	14	17	10	17	15.5
	RKI_U160619-1#2	21	21	21	20	21		InjKI	Day:	1	2	3	4	5	6	7	8	9
	RKI_U160619-1#4	8	8	18	18	13				57.5	37.5	45	44	44	42.5	54	31	34.75		injKI	41.25	1.61542
										28.5	47	46.5	56	43.5	57.5	32	30.5	28.5		injKI	38.4	1.58433
DAY2										35.5	48.5	53.5	52	47.5	54.5	47	62	44.5		injKI	51.1	1.70842
										32	61	64	59.5	56	47.5	50.5	83.5	48.5		injKI	57.2	1.7574
WT	WT_PSD-703	57	47	146	136	96.5				12.5	26	30.5	31	33	27.5	23.5	33	27.5		injKI	28.9	1.4609
	WT_PSD-712	45	70	83	51	60.5				20	29	30.5	34	31	31.5	37	44.5	12.5		injKI	31.3	1.49554
	WT_PSD-715	39	75	120	73	74				18	23	26	26	31	21	30	32.5	34.5		injKI	29.8	1.47422
										18	22.5	24.5	22	14	32	24	39			injKI	27.25	1.43537
KO	KO_U160506-1#5	46	30	32	25	31				16.5	18.5	24	16.5	18.5	30	17	22.5			injKI	22	1.34242
	KO_PSD-725	24	14	18	13	16				21.5	21	19.5	14	17	16	19	20			injKI	18	1.25527
	KO_PSD-722	36	37	53	52	44.5				24	20.5	20	18	21.5	18	29.5	24.5			injKI	23.375	1.36875
	KO_PSD-726	53	74	70	47	61.5				15.5	24	22	20	17.5	17	18.5				injKI	17.6667	1.24715
	KO_PSD-724	32	66	22	46	39				21	26.5	30	34	33.5	21.5	44				injKI	33	1.51851
	KO_PSD-723	68	38	60	51	55.5				13	18	13.5	16	24.5	17.5	28.5				injKI	23.5	1.37107
	KO_PSD-727	38	36	24	33	34.5			Average:	23.8214	30.2143	32.1071	31.6429	30.8929	31	32.4643	38.4545	32.9643
									SD:	11.8429	13.2021	14.604	15.6395	12.9751	14.2397	12.2545	18.9584	11.8922
InjKO	RKO_U160506-1#4	37	39	58	56	47.5			n:	14	14	14	14	14	14	14	11	7
	RKO_U160506-1#6	53	52	49	44	50.5
	RKO_U160610-3#2	34	39	26	34	34
	RKO_U160610-3#4	24	30	33	38	31.5
	RKO_U160626#1	22	22	32	23	22.5
	RKO_U160626#2	15	19	14	11	14.5
	RKO_U160626#3	23	18	14	14	16
KI	KI_U160410#6	61	89	65	129	77
	KI_U160410#5	37	44	53	78	48.5
	KI_U160410#3	21	32	53	49	40.5
	KI_U160411#1	56	87	25	66	61
	KI_PSI-345	29	37	34	38	35.5
	KI_PSI-347	32	27	27	33	29.5
	KI_PSI-348	38	41	45	37	39.5
	KI_U160504-3#4	31	16	16	36	23.5
	KI_U160504-3#5	19	14	18	13	16
	KI_PSI-354	57	33	37	41	39
	KI_PSI-355	44	51	50	43	47
	KI_PSI-356	44	40	32	51	42
InjKI	RKI_U160425#2	40	35	30	59	37.5
	RKI_U160425#4	46	53	20	48	47
	RKI_U160425#3	52	55	21	45	48.5
	RKI_U160425#5	108	54	32	68	61
	RKI_U160504-2#3	25	30	14	27	26
	RKI_U160606#1	22	35	28	30	29
	RKI_U160606#2	21	19	26	25	23
	RKI_U160606#3	18	22	23	27	22.5
	RKI_U160606#4	22	12	15	27	18.5
	RKI_U160619-1#1	23	22	20	19	21
	RKI_U160619-1#2	28	22	10	19	20.5
	RKI_U160619-1#4	25	23	22	26	24
	RKI_U160530-1#4	30	27	26	24	26.5
	RKI_U160530-2#1	10	22	14	23	18
DAY3
WT	WT_PSD-703	205	56	46	52	54
	WT_PSD-712	85	60	75	58	67.5
	WT_PSD-715	100	88	84	63	86
KO	KO_U160506-1#5	44	37	48	52	46
	KO_PSD-725	13	17	20	12	15
	KO_PSD-722	34	21	40	36	35
	KO_PSD-726	59	54	47	77	56.5
	KO_PSD-724	56	32	48	56	52
	KO_PSD-723	65	40	41	54	47.5
	KO_PSD-727	33	41	34	40	37
InjKO	RKO_U160506-1#4	67	61	66	55	63.5
	RKO_U160506-1#6	52	57	79	111	68
	RKO_U160626#1	20	17	25	24	22
	RKO_U160626#2	18	13	18	23	18
	RKO_U160626#3	21	16	20	20	20
	RKO_U160610-3#2	48	27	14	34	30.5
	RKO_U160610-3#4	36	25	19	33	29
KI	KI_U160410#6	35	79	82	72	75.5
	KI_U160410#5	23	36	41	49	38.5
	KI_U160411#1	47	68	73	49	58.5
	KI_U160410#3	80	66	66	51	66
	KI_PSI-345	43	33	45	26	38
	KI_PSI-347	22	20	17	24	21
	KI_PSI-348	39	45	50	52	47.5
	KI_U160504-3#4	27	21	22	25	23.5
	KI_U160504-3#5	16	12	13	19	14.5
	KI_PSI-354	38	46	35	25	36.5
	KI_PSI-355	32	59	63	59	59
	KI_PSI-356	34	28	27	40	31
InjKI	RKI_U160425#2	45	55	42	45	45
	RKI_U160425#3	46	27	47	50	46.5
	RKI_U160425#4	66	48	55	52	53.5
	RKI_U160425#5	93	30	73	55	64
	RKI_U160504-2#3	26	35	37	24	30.5
	RKI_U160606#1	29	37	29	32	30.5
	RKI_U160606#2	27	32	20	25	26
	RKI_U160606#3	25	24	26	18	24.5
	RKI_U160606#4	24	26	11	24	24
	RKI_U160619-1#1	23	21	18	10	19.5
	RKI_U160619-1#2	15	27	19	21	20
	RKI_U160619-1#4	31	17	27	14	22
	RKI_U160530-1#4	22	32	30	30	30
	RKI_U160530-2#1	14	18	13	9	13.5
DAY4
WT	WT_PSD-703	174	217	135	218	195.5
	WT_PSD-712	178	400	400	400	400
	WT_PSD-715	65	79	342	400	210.5
KO	KO_U160506-1#5	18	31	36	28	29.5
	KO_PSD-725	14	6	11	13	12
	KO_PSD-722	18	16	33	35	25.5
	KO_PSD-726	58	76	83	69	72.5
	KO_PSD-724	24	56	31	44	37.5
	KO_PSD-723	73	57	50	54	55.5
	KO_PSD-727	30	36	36	24	33
Inj KO	RKO_U160506-1#4	47	34	45	77	46
	RKO_U160506-1#6	56	43	53	56	54.5
	RKO_U160626#1	27	21	30	22	24.5
	RKO_U160626#2	24	21	28	26	25
	RKO_U160626#3	19	30	18	18	18.5
	RKO_U160610-3#2	33	21	26	28	27
	RKO_U160610-3#4	32	36	36	21	34
KI	KI_U160410#6	130	33	35	64	49.5
	KI_U160410#5	78	61	49	29	55
	KI_U160410#3	25	68	53	70	60.5
	KI_U160411#1	71	79	53	45	62
	KI_PSI-345	30	16	21	20	20.5
	KI_PSI-347	22	25	25	31	25
	KI_PSI-348	39	38	18	43	38.5
	KI_U160504-3#4	24	33	47	61	40
	KI_U160504-3#5	15	14	14	21	14.5
	KI_PSI-354	28	55	29	43	36
	KI_PSI-355	51	46	62	58	54.5
	KI_PSI-356	40	49	62	49	49
InjKI	RKI_U160425#4	70	42	46	32	44
	RKI_U160425#3	70	44	31	68	56
	RKI_U160425#2	66	55	46	49	52
	RKI_U160425#5	70	40	101	49	59.5
	RKI_U160504-2#3	28	37	34	28	31
	RKI_U160606#1	20	38	37	31	34
	RKI_U160606#2	27	29	23	25	26
	RKI_U160606#3	21	15	26	23	22
	RKI_U160606#4	10	15	26	18	16.5
	RKI_U160619-1#1	15	9	13	17	14
	RKI_U160619-1#2	13	19	22	17	18
	RKI_U160619-1#4	16	20	23	20	20
	RKI_U160530-1#4	37	25	31	37	34
	RKI_U160530-2#1	11	19	28	13	16
DAY5
WT	WT_PSD-703	254	400	400	400	400
	WT_PSD-712	400	400	400	400	400
	WT_PSD-715	400	400	400	400	400
KO	KO_U160506-1#5	50	48	64	63	56.5
	KO_PSD-725	15	9	9	9	9
	KO_PSD-722	18	12	11	19	15
	KO_PSD-726	38	23	41	21	30.5
	KO_PSD-724	25	18	16	26	21.5
	KO_PSD-723	48	44	43	19	43.5
	KO_PSD-727	12	20	20	20	20
InjKO	RKO_U160506-1#4	48	33	44	25	38.5
	RKO_U160506-1#6	98	58	75	21	66.5
	RKO_U160626#1	22	13	11	24	17.5
	RKO_U160626#2	12	30	13	20	16.5
	RKO_U160626#3	19	21	15	25	20
	RKO_U160610-3#2	14	29	28	37	28.5
	RKO_U160610-3#4	23	33	20	30	26.5
KI	KI_U160410#6	32	67	45	19	38.5
	KI_U160410#5	32	58	45	51	48
	KI_U160410#3	58	66	162	59	62.5
	KI_U160411#1	82	86	73	60	77.5
	KI_PSI-345	56	45	24	23	34.5
	KI_PSI-347	26	26	23	23	24.5
	KI_PSI-348	37	58	45	47	46
	KI_U160504-3#4	52	63	75	54	58.5
	KI_U160504-3#5	12	13	22	27	17.5
	KI_PSI-354	55	50	63	51	53
	KI_PSI-355	38	30	34	58	36
	KI_PSI-356	46	28	32	22	30
InjKI	RKI_U160425#5	64	53	35	21	44
	RKI_U160425#2	66	34	37	50	43.5
	RKI_U160425#3	68	24	48	47	47.5
	RKI_U160425#4	79	41	31	71	56
	RKI_U160504-2#3	27	37	48	29	33
	RKI_U160606#1	31	31	31	35	31
	RKI_U160606#2	28	29	33	34	31
	RKI_U160606#3	21	14	13	14	14
	RKI_U160606#4	12	19	22	18	18.5
	RKI_U160619-1#1	16	18	16	23	17
	RKI_U160619-1#2	25	18	17	27	21.5
	RKI_U160619-1#4	15	21	14	20	17.5
	RKI_U160530-1#4	40	32	35	28	33.5
	RKI_U160530-2#1	17	30	25	24	24.5
DAY6
WT	WT_PSD-703	400	400	350	400	400
	WT_PSD-712	400	400	400	400	400
	WT_PSD-715	400	400	400	400	400
KO	KO_U160506-1#5	50	48	64	63	56.5
	KO_PSD-725	7	8	8	4	7.5
	KO_PSD-722	13	24	21	6	17
	KO_PSD-726	35	29	35	29	32
	KO_PSD-724	19	21	18	14	18.5
	KO_PSD-723	29	28	32	36	30.5
	KO_PSD-727	22	14	18	15	16.5
InjKO	RKO_U160506-1#4	42	44	51	62	47.5
	RKO_U160506-1#6	58	61	55	40	56.5
	RKO_U160626#1	22	13	11	24	17.5
	RKO_U160626#2	12	30	13	20	16.5
	RKO_U160626#3	19	21	15	25	20
	RKO_U160610-3#2	14	29	28	37	28.5
	RKO_U160610-3#4	23	33	20	30	26.5
KI	KI_U160410#6	68	62	57	69	65
	KI_U160410#5	55	38	44	28	41
	KI_U160410#3	18	58	63	51	54.5
	KI_U160411#1	56	49	62	50	53
	KI_PSI-345	51	37	17	28	32.5
	KI_PSI-347	29	21	15	23	22
	KI_PSI-348	67	50	43	45	47.5
	KI_U160504-3#4	61	61	77	52	61
	KI_U160504-3#5	13	13	25	20	16.5
	KI_PSI-354	59	62	41	43	51
	KI_PSI-355	57	65	61	47	59
	KI_PSI-356	61	54	55	57	56
InjKI	RKI_U160425#4	39	38	46	52	42.5
	RKI_U160425#2	60	66	55	49	57.5
	RKI_U160425#3	61	68	47	48	54.5
	RKI_U160425#5	104	42	53	27	47.5
	RKI_U160504-2#3	36	28	27	26	27.5
	RKI_U160530-1#4	30	33	30	35	31.5
	RKI_U160530-2#1	20	26	22	15	21
	RKI_U160606#1	30	25	38	34	32
	RKI_U160606#2	39	27	30	30	30
	RKI_U160606#3	15	17	32	14	16
	RKI_U160606#4	11	19	17	27	18
	RKI_U160619-1#1	16	18	16	23	17
	RKI_U160619-1#2	25	18	17	27	21.5
	RKI_U160619-1#4	15	21	14	20	17.5
DAY7
WT	WT_PSD-703	400	400	400	400	400
	WT_PSD-712	400	400	400	400	400
	WT_PSD-715	400	400	400	400	400
KO	KO_U160506-1#5	49	54	66	30	51.5
	KO_PSD-725	7	6	10	8	7.5
	KO_PSD-722	14	26	24	15	19.5
	KO_PSD-726	32	27	15	23	25
	KO_PSD-724	17	14	20	17	17
	KO_PSD-723	34	21	27	25	26
	KO_PSD-727	23	19	15	16	17.5
InjKO	RKO_U160506-1#4	28	42	28	38	33
	RKO_U160506-1#6	69	95	76	87	81.5
	RKO_U160610-3#2	31	31	39	26	31
	RKO_U160610-3#4	22	25	34	33	29
	RKO_U160626#1	26	24	23	18	23.5
	RKO_U160626#2	29	33	33	25	31
	RKO_U160626#3	19	15	23	28	21
KI	KI_U160410#6	51	45	42	31	43.5
	KI_U160410#5	26	22	44	42	34
	KI_U160410#3	85	125	51	40	68
	KI_U160411#1	143	65	49	49	57
	KI_PSI-345	24	47	41	41	41
	KI_PSI-347	55	33	25	30	31.5
	KI_PSI-348	63	38	54	48	51
	KI_U160504-3#4	74	60	54	96	67
	KI_U160504-3#5	14	28	29	29	28.5
	KI_PSI-354	49	46	53	34	47.5
	KI_PSI-355	60	65	53	49	56.5
	KI_PSI-356	32	47	51	54	49
InjKI	RKI_U160425#2	48	30	60	67	54
	RKI_U160425#4	28	36	20	50	32
	RKI_U160425#5	28	41	53	87	47
	RKI_U160425#3	48	58	53	46	50.5
	RKI_U160504-2#3	25	10	26	22	23.5
	RKI_U160606#1	38	37	37	37	37
	RKI_U160606#2	24	27	34	33	30
	RKI_U160606#3	34	32	16	13	24
	RKI_U160606#4	29	20	14	12	17
	RKI_U160619-1#1	12	21	17	25	19
	RKI_U160619-1#2	36	36	23	20	29.5
	RKI_U160619-1#4	28	20	17	13	18.5
	RKI_U160530-1#4	48	40	49	37	44
	RKI_U160530-2#1	35	26	31	23	28.5
DAY8
WT	WT_PSD-703	400	400	400	400	400
	WT_PSD-712	400	400	400	400	400
	WT_PSD-715	400	400	400	400	400
KO	KO_U160506-1#5	63	57	68	82	65.5
	KO_PSD-725	5	13	6	8	7
	KO_PSD-722	21	9	7	21	15
	KO_PSD-726	29	14	15	17	16
	KO_PSD-724	8	13	9	14	11
	KO_PSD-723	24	52	43	45	44
	KO_PSD-727	9	20	15	8	12
InjKO	RKO_U160506-1#4	33	23	24	27	25.5
	RKO_U160506-1#6	91	65	71	91	81
	RKO_U160610-3#2	19	27	8	36	23
	RKO_U160610-3#4	19	24	39	17	21.5
KI	KI_U160410#6	36	22	23	26	24.5
	KI_U160410#5	22	49	37	36	36.5
	KI_U160410#3	34	58	51	54	52.5
	KI_U160411#1	60	27	50	46	48
	KI_PSI-345	19	29	37	29	29
	KI_PSI-347	33	27	46	42	37.5
	KI_PSI-348	60	51	60	54	57
	KI_U160504-3#4	86	57	93	143	89.5
	KI_U160504-3#5	19	29	26	15	22.5
	KI_PSI-354	47	52	60	63	56
	KI_PSI-355	63	71	67	51	65
	KI_PSI-356	52	58	26	54	53
InjKI	RKI_U160425#5	30	32	37	22	31
	RKI_U160425#4	33	30	19	31	30.5
	RKI_U160425#3	57	61	67	63	62
	RKI_U160425#2	77	57	99	90	83.5
	RKI_U160504-2#3	17	47	35	31	33
	RKI_U160530-1#4	47	53	42	37	44.5
	RKI_U160530-2#1	9	37	32	33	32.5
	RKI_U160606#1	47	32	41	37	39
	RKI_U160606#2	26	19	37	19	22.5
	RKI_U160606#3	30	18	21	19	20
	RKI_U160606#4	27	27	21	22	24.5
DAY9
WT	WT_PSD-703	400	400	400	400	400
	WT_PSD-712	400	400	400	400	400
	WT_PSD-715	400	400	400	400	400
KO	KO_U160506-1#5	35	60	60	52	56
	KO_PSD-725	6	11	6	6	6
	KO_PSD-722	21	24	27	25	24.5
	KO_PSD-726	18	18	19	22	18.5
	KO_PSD-724	14	17	10	23	15.5
	KO_PSD-723	55	45	45	37	45
	KO_PSD-727	10	16	9	16	13
InjKO	RKO_U160506-1#4	22	29	24	33	26.5
	RKO_U160506-1#6	77	74	89	61	75.5
KI	KI_U160410#6	79	36	32	28	34
	KI_U160410#5	27	44	26	40	33.5
	KI_U160411#1	92	52	46	39	49
	KI_U160410#3	44	58	47	43	45.5
	KI_PSI-345	42	54	43	43	43
	KI_PSI-347	13	19	44	33	26
	KI_PSI-348	66	44	53	43	48.5
	KI_U160504-3#4	59	51	50	61	55
	KI_U160504-3#5	30	13	26	14	20
	KI_PSI-354	54	48	47	56	51
	KI_PSI-355	73	69	92	60	71
	KI_PSI-356	73	63	60	34	61.5
InjKI	RKI_U160425#4	19	42	43	35	34.75
	RKI_U160425#5	19	23	39	34	28.5
	RKI_U160425#2	37	52	65	35	44.5
	RKI_U160425#3	58	51	46	38	48.5
	RKI_U160504-2#3	17	37	26	29	27.5
	RKI_U160530-1#4	35	11	10	14	12.5
	RKI_U160530-2#1	27	33	40	36	34.5
